# Supplementary material for: Cell-type-specific cis-eQTLs in pancreatic cell types identify novel risk genes for type 2 diabetes
Source: Brief Bioinform. 2025 Oct 9;26(5):bbaf531. doi: 10.1093/bib/bbaf531 (PMC12510404; doi:10.1093/bib/bbaf531)
Supplement: Supplemental_Information_bbaf531 [file supplemental_information_bbaf531.xlsx]

## Sheet: Title
Table S1	Summary of GWAS datasets for diabetes and type 2 diabetes.
Table S2	Cis-eQTLs and genes related to type 2 diabetic in eQTLGen Consortium.
Table S3	Characteristics of ten single cell sequencing datasets.
Table S4	Cell count and mean gene count of pancreatic cells across ten single cell RNA-sequencing datasets.
Table S5	Comparative Expression Analysis of eGenes in Heterogeneous Datasets.
Table S6	Gene counts of various pancreatic cell types under different diabetic health statuses.
Table S7	Full statistical details of cell type-specific pathway enrichment analysis
Table S8	Expression levels of the nine key eGenes in pancreatic disease-related cell lines.
Table S9	An overview of the experimental research on pancreatic cell type cis-eQTLs.

## Sheet: Table S1
Table S1. Summary of GWAS datasets for diabetes and type 2 diabetes
Source	ID	Diabetes	Number of cases	Number of controls	Total number of samples
FINNGEN	finngen_R10_T2D	Type 2 diabetes, definitions combined	57698	308252	365950
FINNGEN	KELA_DIAB_INSUL_EXMORE	Diabetes, insulin treatment (Kela reimbursement) (more control exclusions)	53892	308249	362141
GWAS Catalog	GCST007517	Type 2 diabetes	48286	250671	298957
GWAS Catalog	GCST007518	Type 2 diabetes (adjusted for BMI)	48286	250671	298957
FINNGEN	E4_DM2NASCOMP	Type 2 diabetes with other specified/multiple/unspecified complications	46373	308280	354653
FINNGEN	T2D_WIDE	Type 2 diabetes, wide definition	38657	310131	348788
GWAS Catalog	GCST90085502	Type 2 diabetes New (Gene-based burden)	30259	355886	386145
GWAS Catalog	GCST90081516	Type 2 diabetes New	30259	355886	386145
GWAS Catalog	GCST90083728	ICD10 E11: Type 2 diabetes mellitus (Gene-based burden)	27324	357976	385300
GWAS Catalog	GCST90079742	ICD10 E11: Type 2 diabetes mellitus	27324	357976	385300
GWAS Catalog	GCST004773	Type 2 diabetes	26676	132532	159208
GWAS Catalog	GCST90083727	ICD10 E11.9: Type 2 diabetes mellitus without complications (Gene-based burden)	26590	359248	385838
GWAS Catalog	GCST90079741	ICD10 E11.9: Type 2 diabetes mellitus without complications	26590	359248	385838
IEU Open GWAS Project	ukb-b-10753	Diabetes diagnosed by doctor	22340	439238	461578
GWAS Catalog	GCST90078949	Diabetes mellitus (UKB data field 2443)	22058	407681	429739
GWAS Catalog	GCST90082935	Diabetes mellitus (UKB data field 2443) (Gene-based burden)	22058	407681	429739
GWAS Catalog	GCST90043627	Diabetes mellitus (UKB data field 2443)	21969	433048	455017
GWAS Catalog	GCST010766	Type 2 diabetes (time to event)	18557	264314	282871
IEU Open GWAS Project	ukb-b-12948	Non-cancer illness code, self-reported: diabetes	18228	444705	462933
GWAS Catalog	GCST90077722	Diabetes	17927	313827	331754
GWAS Catalog	GCST90081708	Diabetes (Gene-based burden)	17927	313827	331754
GWAS Catalog	GCST90081526	Probable type 2 diabetes	17719	408623	426342
GWAS Catalog	GCST90085512	Probable type 2 diabetes (Gene-based burden)	17719	408623	426342
GWAS Catalog	GCST90081709	ICD10 E14: diabetes (Gene-based burden)	16961	312091	329052
GWAS Catalog	GCST90077723	ICD10 E14: diabetes	16961	312091	329052
FINNGEN	DM_SEVERAL_COMPLICATIONS	Diabetes, several complications	16320	271817	288137
IEU Open GWAS Project	ukb-a-306	Diabetes diagnosed by doctor	16183	320290	336473
IEU Open GWAS Project	ukb-a-74	Non-cancer illness code self-reported: diabetes	13243	323916	337159
FINNGEN	GEST_DIABETES	Gestational diabetes (for exclusion)	13039	197831	210870
GWAS Catalog	GCST005413	Type 2 diabetes	12931	57196	70127
IEU Open GWAS Project	ieu-a-26	Type 2 Diabetes	12171	56862	69033
GWAS Catalog	GCST90085503	Type 2 diabetes New Strict (Gene-based burden)	11970	340301	352271
GWAS Catalog	GCST90081517	Type 2 diabetes New Strict	11970	340301	352271
FINNGEN	DM_RETINOPATHY_EXMORE	Diabetic retinopathy (more control exclusions)	10413	308633	319046
GWAS Catalog	GCST90006934	Type 2 diabetes	9978	12348	22326
FINNGEN	DM_RETINA_PROLIF	Proliferative diabetic retinopathy	9511	362581	372092
GWAS Catalog	GCST90026417	Type 2 diabetes	9486	2744	12230
GWAS Catalog	GCST90083732	ICD10 E13: Other specified diabetes mellitus (Gene-based burden)	8836	377872	386708
FINNGEN	DM_KETOACIDOSIS	Diabetic ketoacidosis	7841	271817	279658
FINNGEN	E4_DMNAS	Unspecified diabetes	7455	308280	315735
FINNGEN	DM_HYPOGLYC	Diabetic hypoglycemia	7332	271817	279149
GWAS Catalog	GCST90086068	Type 2 diabetes	6967	49670	56637
GWAS Catalog	GCST90086069	Type 2 diabetes	6967	49670	56637
GWAS Catalog	GCST90086070	Type 2 diabetes	6967	49670	56637
GWAS Catalog	GCST90086071	Type 2 diabetes	6967	49670	56637
GWAS Catalog	GCST90086072	Type 2 diabetes	6967	49670	56637
FINNGEN	H7_RETINOPATHYDIAB	Diabetic retinopathy	6818	344569	351387
GWAS Catalog	GCST005898	Type 2 diabetes	5277	15702	20979
FINNGEN	E4_DM2COMA	Type 2 diabetes with coma	4709	308280	312989
FINNGEN	E4_DM2OPTH	Type 2 diabetes with ophthalmic complications	4172	308280	312452
FINNGEN	DM_NEPHROPATHY_EXMORE	Diabetic nephropathy (more control exclusions)	4111	308539	312650
IEU Open GWAS Project	ieu-a-1090	Type 2 Diabetes	4040	116246	120286
GWAS Catalog	GCST006801	Type 2 diabetes	4040	113735	117775
FINNGEN	H7_RETINOPATHYDIAB_BKG	Diabetic background retinopathy	4011	344569	348580
FINNGEN	DM_MACULOPATHY_EXMORE	Diabetic maculopathy (more control exclusions)	3572	308547	312119
GWAS Catalog	GCST90081710	Type 2 diabetes (Gene-based burden)	3497	328257	331754
GWAS Catalog	GCST90077724	Type 2 diabetes	3497	328257	331754
FINNGEN	DM_RETINA_NOS	Unspecified diabetic retinopathy	3494	366864	370358
GWAS Catalog	GCST90083734	ICD10 E14: Unspecified diabetes mellitus (Gene-based burden)	3469	384252	387721
GWAS Catalog	GCST90079748	ICD10 E14: Unspecified diabetes mellitus	3469	384252	387721
GWAS Catalog	GCST90081711	ICD10 E11: type 2 diabetes (Gene-based burden)	3203	325849	329052
GWAS Catalog	GCST90077725	ICD10 E11: type 2 diabetes	3203	325849	329052
GWAS Catalog	GCST90079747	ICD10 E14.9: Unspecified diabetes mellitus without complications	3071	384859	387930
GWAS Catalog	GCST90083733	ICD10 E14.9: Unspecified diabetes mellitus without complications (Gene-based burden)	3071	384859	387930
IEU Open GWAS Project	ukb-b-13806	Non-cancer illness code, self-reported: type 2 diabetes	2972	459961	462933
FINNGEN	E4_DMNASNOCOMP	Unspecified diabetes without complications	2855	308280	311135
FINNGEN	DM_NEUROPATHY	Diabetic neuropathy	2843	271817	274660
FINNGEN	E4_DM2REN	Type 2 diabetes with renal complications	2684	308280	310964
IEU Open GWAS Project	ukb-b-8388	Started insulin within one year diagnosis of diabetes	2592	18649	21241
GWAS Catalog	GCST90078977	Started insulin within one year diabetes mellitis diagnosis (UKB data field 2986)	2491	18545	21036
FINNGEN	H7_RETINOPATHYDIAB_PROLIF	Proliferative diabetic retinopathy	2468	344569	347037
GWAS Catalog	GCST90085510	Possible type 2 diabetes (Gene-based burden)	2316	408623	410939
GWAS Catalog	GCST90081524	Possible type 2 diabetes	2316	408623	410939
FINNGEN	E4_DM2PERIPH	Type 2 diabetes with peripheral circulatory complications	2179	308280	310459
IEU Open GWAS Project	ukb-a-75	Non-cancer illness code self-reported: type 2 diabetes	2133	335026	337159
FINNGEN	H7_RETINOPATHYDIAB_NAS	Other diabetic retinopathy	1912	344569	346481
FINNGEN	E4_DM2NEU	Type 2 diabetes with neurological complications	1894	308280	310174
IEU Open GWAS Project	ukb-a-331	Started insulin within one year diagnosis of diabetes	1872	13525	15397
GWAS Catalog	GCST000028	Type 2 diabetes	1464	1467	2931
FINNGEN	DM_POLYNEURO	Diabetic polyneuropathy	1048	374434	375482
FINNGEN	E4_DMNASNASCOMP	Unspecified diabetes with multiple/unspecified complications	1039	308280	309319
FINNGEN	H7_RETINOPATHYDIAB_BKG_SEVERE	Severe diabetic background retinopathy	816	344569	345385
FINNGEN	E4_DM2KETO	Type 2 diabetes with ketoacidosis	657	308280	308937
FINNGEN	E4_DMNASKETO	Unspecified diabetes with ketoacidosis	259	308280	308539
FINNGEN	E4_DIABINSIPIDUS	Diabetes insipidus	245	361988	362233
FINNGEN	E4_DMNASCOMA	Unspecified diabetes with coma	158	308280	308438
FINNGEN	E4_DMNASOTHCOMP	Unspecified diabetes with other specified complications	138	308280	308418
FINNGEN	E4_HYPOCOMA	Nondiabetic hypoglycaemic coma	122	374694	374816
FINNGEN	DM_MONONEURO	Diabetic mononeuropathy	121	374434	374555
FINNGEN	DM_AUTONOMIC	Diabetic autonomic neuropathy	111	374434	374545
FINNGEN	E4_DMNASNEU	Unspecified diabetes with neurological complications	104	308280	308384
FINNGEN	E4_DMNASOPTH	Unspecified diabetes with ophthalmic complications	88	308280	308368

## Sheet: Table S2
Table S2. Cis-eQTLs and genes related to type 2 diabetic in eQTLGen Consortium
ProbeChr	ensembl_gene_id	hgnc_symbol	Probe_bp	topSNP	topSNP_chr	topSNP_bp	A1	A2	Freq	b_GWAS	se_GWAS	p_GWAS	b_eQTL	se_eQTL	p_eQTL	b_SMR	se_SMR	p_SMR	p_HEIDI	nsnp_HEIDI	FDR
1	ENSG00000231050	GNB1-DT	1823503	rs6687065	1	1778469	A	G	0.497018	0.0230105	0.00681303	0.000731678	-0.616787	0.0193214	1.3e-223	-0.037307	0.0111077	0.000783159	0.91299	20	0.0243415
1	ENSG00000116273	PHF13	6678919	rs11122103	1	6669319	T	C	0.354871	0.0367733	0.00735458	5.73e-07	-0.181777	0.00849418	1.33e-101	-0.202299	0.041549	1.12e-06	0.266397	20	0.000222939
1	ENSG00000130939	UBE4B	10167093	rs2273298	1	10218377	G	A	0.139165	-0.0343181	0.00963148	0.00036648	-0.280268	0.0112279	1.59e-137	0.122448	0.0347136	0.00041972	0.191185	20	0.0159116
1	ENSG00000178715	RPS16P1	16154945	rs28537253	1	16148600	C	A	0.45328	-0.0337374	0.00685551	8.6e-07	-0.25254	0.0187997	3.86e-41	0.133592	0.0289105	3.82e-06	0.185179	20	0.000535496
1	ENSG00000204138	PHACTR4	28761497	rs6657880	1	28696890	A	C	0.346918	0.0311093	0.00708335	1.12e-05	-0.257667	0.00942316	1.27e-164	-0.120735	0.0278427	1.45e-05	0.0964759	20	0.00143336
1	ENSG00000198492	YTHDF2	29079710	rs3753693	1	29060898	T	C	0.392644	-0.0240516	0.00686961	0.000463244	0.197729	0.0131853	7.77e-51	-0.121639	0.0356769	0.000650892	0.276404	20	0.0215991
1	ENSG00000214193	SH3D21	36781236	rs11576244	1	36758061	T	C	0.420477	0.03173	0.00702717	6.32e-06	-0.0667932	0.00913524	2.64e-13	-0.475048	0.123653	0.000122141	0.107788	20	0.00656635
1	ENSG00000198754	OXCT2	40236107	rs3820618	1	40223128	C	T	0.131213	0.0479363	0.00986775	1.19e-06	0.26791	0.0316357	2.48e-17	0.178927	0.0424621	2.51e-05	0.0659669	15	0.00207619
1	ENSG00000132768	DPH2	44437356	rs783304	1	44365457	G	A	0.150099	-0.0335973	0.0102914	0.00109618	0.121194	0.0115676	1.1e-25	-0.277219	0.0889437	0.00182828	0.719425	20	0.0430538
1	ENSG00000162415	ZSWIM5	45626976	rs1152020	1	45618685	G	A	0.0924453	0.0420945	0.0103589	4.83e-05	-0.329546	0.0133249	4.89e-135	-0.127735	0.0318553	6.08e-05	0.624733	20	0.00403448
1	ENSG00000234329	RPL7AP16	46117104	rs11211168	1	46163647	T	C	0.2833	-0.0287531	0.00773866	0.000202792	0.44869	0.0200833	1.46e-110	-0.0640824	0.0174841	0.00024717	0.0526744	15	0.0109284
1	ENSG00000197429	IPP	46188159	rs3935296	1	46180470	T	C	0.286282	-0.0269469	0.00766043	0.000435351	-0.363791	0.0101263	1.23e-282	0.0740725	0.0211579	0.000463634	0.0920722	13	0.0168065
1	ENSG00000123473	STIL	47747815	rs12144920	1	47710476	T	C	0.289264	-0.029021	0.00793399	0.000254378	0.102158	0.0131271	7.13e-15	-0.284079	0.0858149	0.000931716	0.0611434	16	0.027645
1	ENSG00000033122	LRRC7	70325854	rs1749492	1	70089207	G	T	0.176938	0.0302815	0.00939038	0.00126087	0.583462	0.013039	0	0.0518997	0.016136	0.00129812	0.123966	20	0.0348035
1	ENSG00000235782	ENSG00000235782	71415119	rs650194	1	71414863	A	G	0.333002	0.028316	0.00708618	6.44e-05	0.291472	0.0221952	2.15e-39	0.0971484	0.0254123	0.0001319	0.192828	20	0.00685328
1	ENSG00000213366	GSTM2	110231408	rs687643	1	110212534	C	T	0.494036	-0.021408	0.00683946	0.00174763	-0.375195	0.0090028	0	0.0570583	0.0182804	0.00180066	0.0789195	20	0.0426937
1	ENSG00000231437	LINC01750	112537311	rs2366125	1	112539061	G	A	0.121272	-0.0283737	0.00830815	0.000637426	0.244214	0.0287182	1.83e-17	-0.116184	0.0366609	0.00152888	0.0909887	15	0.039015
1	ENSG00000226167	AP4B1-AS1	114421558	rs17464525	1	114443899	A	G	0.181909	0.0284504	0.00796356	0.000353492	0.295178	0.0249378	2.52e-32	0.0963838	0.0281809	0.000625792	0.0643749	20	0.0209433
1	ENSG00000250661	ENSG00000250661	150134258	rs1824850	1	150132430	G	A	0.167992	-0.0304994	0.00973108	0.00172306	0.321322	0.019889	1.03e-58	-0.0949185	0.0308491	0.00209194	0.17517	20	0.0465745
1	ENSG00000143401	ANP32E	150199610	rs78676616	1	150143302	G	A	0.175944	-0.0318955	0.00966892	0.000971091	0.217902	0.0109748	1e-87	-0.146376	0.0449811	0.00113729	0.381231	20	0.0317632
1	ENSG00000213190	MLLT11	151035602	rs3806386	1	151031667	T	C	0.187873	0.028455	0.00819914	0.000519517	0.266236	0.00971623	2.65e-165	0.106879	0.0310425	0.00057534	0.191289	20	0.0197605
1	ENSG00000244682	FCGR2C	161563290	rs55971447	1	161515326	T	C	0.137177	0.0339017	0.0110208	0.00209686	-0.605008	0.0266671	5.97e-114	-0.0560351	0.0183826	0.00230168	0.169699	20	0.0490858
1	ENSG00000225217	HSPA7	161577044	rs55971447	1	161515326	T	C	0.137177	0.0339017	0.0110208	0.00209686	-0.324238	0.0146475	1.42e-108	-0.104558	0.0343165	0.00231233	0.775854	20	0.0491662
1	ENSG00000135862	LAMC1	183053661	rs11588675	1	182988052	T	C	0.426441	0.0262965	0.00681924	0.000115154	-0.592862	0.00736977	0	-0.0443552	0.0115155	0.000117253	0.535833	20	0.0063682
1	ENSG00000133063	CHIT1	203212362	rs2486076	1	203178230	A	G	0.189861	-0.0408022	0.00876213	3.21e-06	-0.157122	0.0106714	4.55e-49	0.259685	0.0584891	9e-06	0.112755	20	0.00100193
1	ENSG00000198625	MDM4	204514191	rs61817959	1	204492522	A	G	0.218688	-0.0301355	0.0083719	0.000318713	0.162948	0.0105941	2.2e-53	-0.18494	0.0527661	0.00045678	0.216713	20	0.0167124
1	ENSG00000069275	NUCKS1	205700675	rs1772148	1	205704580	T	A	0.407555	-0.0242192	0.0068565	0.000411965	-0.319975	0.00789863	0	0.0756909	0.0215095	0.000433265	0.070815	20	0.0161915
1	ENSG00000236911	CR1-AS1	207752585	rs6672474	1	207766708	G	T	0.184891	0.0313357	0.0085806	0.00026028	-0.494539	0.0245868	5.56e-90	-0.0633635	0.0176344	0.000326666	0.0886924	20	0.0133178
1	ENSG00000143771	CNIH4	224555856	rs10799569	1	224558812	C	G	0.249503	0.0249911	0.00805049	0.0019073	-0.462171	0.00937608	0	-0.0540733	0.0174534	0.00194728	0.0590434	20	0.0443231
1	ENSG00000168118	RAB4A	229424231	rs237819	1	229452387	C	T	0.33002	-0.0274224	0.00712219	0.000117986	0.185059	0.00894377	4.14e-95	-0.148182	0.0391467	0.000153524	0.124872	20	0.00777326
1	ENSG00000154429	CCSAP	229467899	rs237802	1	229461801	G	T	0.33002	-0.02735	0.00711139	0.000120088	0.382781	0.00809195	0	-0.0714508	0.0186395	0.000126439	0.562902	20	0.00669408
1	ENSG00000086619	ERO1B	236412087	rs1726627	1	236385959	T	C	0.400596	0.0254171	0.00683409	0.000199885	0.210883	0.00797784	5.63e-154	0.120527	0.0327262	0.000230606	0.567253	20	0.0102538
2	ENSG00000143870	PDIA6	10950810	rs1734338	2	10935528	T	C	0.473161	0.0301612	0.00689058	1.2e-05	-0.328031	0.0115463	1.52e-177	-0.0919462	0.0212537	1.52e-05	0.111477	20	0.00148876
2	ENSG00000173567	ADGRF3	26550363	rs4665318	2	26424517	T	C	0.208748	-0.0273966	0.00773024	0.000393985	0.115419	0.00961138	3.2e-33	-0.237366	0.0698312	0.000675987	0.292629	20	0.0221509
2	ENSG00000231312	MAP4K3-DT	39778130	rs10180761	2	39722668	C	T	0.374751	0.0246442	0.0069021	0.000356246	-0.285093	0.0193838	5.74e-49	-0.0864426	0.0249132	0.000520932	0.843722	20	0.0182512
2	ENSG00000011523	CEP68	65298819	rs74181299	2	65283972	C	T	0.38668	-0.0334119	0.00719357	3.41e-06	-0.298558	0.00943638	1.07e-219	0.111911	0.0243527	4.32e-06	0.232624	20	0.000584333
2	ENSG00000087338	GMCL1	70082651	rs35002543	2	70091299	G	A	0.258449	0.0335022	0.00786047	2.03e-05	0.191289	0.00916848	1.14e-96	0.175139	0.0419407	2.97e-05	0.0803094	20	0.00236515
2	ENSG00000115561	CHMP3	86839399	rs7596717	2	86766212	C	A	0.400596	0.0230681	0.00694479	0.000894911	-0.213336	0.00916312	6.75e-120	-0.10813	0.032883	0.00100779	0.277829	20	0.0290243
2	ENSG00000135951	TSGA10	99692575	rs2516835	2	99779131	T	C	0.389662	0.0215956	0.00686838	0.00166537	-0.624893	0.00733919	0	-0.0345589	0.0109988	0.00167761	0.660556	20	0.0409179
2	ENSG00000231822	SMC3P1	99718848	rs11692669	2	99750346	C	A	0.389662	0.0216298	0.00686902	0.00163893	-0.379777	0.0203949	2.16e-77	-0.0569539	0.0183437	0.001904	0.667413	20	0.0440027
2	ENSG00000241962	ENSG00000241962	99848576	rs13000731	2	99795231	G	T	0.389662	0.0215953	0.00686976	0.00166928	0.427288	0.00823618	0	0.0505404	0.0161071	0.00170235	0.643405	20	0.0411079
2	ENSG00000153201	RANBP2	109369102	rs1724198	2	109366631	A	T	0.234592	0.0296558	0.00858676	0.000553032	0.131209	0.0109195	2.93e-33	0.22602	0.0680929	0.000902496	0.114557	20	0.0270852
2	ENSG00000136689	IL1RN	113878192	rs72950883	2	113867923	T	C	0.112326	-0.0287116	0.00918092	0.00176413	0.173208	0.0120009	3.21e-47	-0.165763	0.0542351	0.00224022	0.0567722	20	0.0483964
2	ENSG00000115107	STEAP3	120002306	rs3769653	2	120021319	T	C	0.464215	-0.0334204	0.00694802	1.51e-06	-0.530184	0.00798705	0	0.0630354	0.0131393	1.61e-06	0.211916	20	0.000292897
2	ENSG00000236682	MAP3K2-DT	128152431	rs2276683	2	128146762	G	C	0.23161	-0.0271858	0.00770022	0.000414744	1.21661	0.0159507	0	-0.0223455	0.00633601	0.0004207	0.139112	20	0.0159116
2	ENSG00000153250	RBMS1	161239483	rs6742799	2	161317460	C	A	0.185885	-0.0282969	0.00854376	0.000926318	-0.0879321	0.0102356	8.64e-18	0.321804	0.104134	0.00199961	0.0716243	20	0.0450299
2	ENSG00000073737	DHRS9	169936988	rs3815574	2	169963330	A	C	0.522863	0.0207811	0.00681612	0.00229747	-0.522576	0.00738272	0	-0.0397667	0.0130554	0.00231914	0.802413	20	0.0491662
2	ENSG00000144354	CDCA7	174226636	rs11553741	2	174232978	C	G	0.054672	0.0383414	0.0109525	0.000464045	0.315716	0.0152653	5.03e-95	0.121443	0.0351844	0.000557266	0.175999	20	0.0193087
2	ENSG00000198130	HIBCH	191131690	rs291460	2	191181585	G	A	0.40159	0.0259704	0.00699598	0.000205475	-0.415124	0.00780058	0	-0.0625605	0.0168937	0.000212905	0.48828	20	0.00974273
2	ENSG00000115520	COQ10B	198329089	rs9973444	2	198386175	T	C	0.212724	-0.0321815	0.00874217	0.000232161	-0.102845	0.011183	3.69e-20	0.312912	0.0915599	0.000631842	0.119482	20	0.0211008
2	ENSG00000162944	RFTN2	198488146	rs7603283	2	198517592	G	A	0.217694	-0.0275254	0.00841015	0.00106458	-0.146866	0.0103805	1.92e-45	0.187419	0.0587764	0.00142927	0.132107	20	0.0373276
2	ENSG00000127837	AAMP	219131915	rs4791	2	219138940	C	T	0.418489	0.0228068	0.0072324	0.00161369	-0.0922917	0.0080248	1.31e-30	-0.247117	0.081257	0.00235658	0.27946	20	0.049583
2	ENSG00000127838	PNKD	219173315	rs1473901	2	219188838	C	T	0.389662	0.0247568	0.00749059	0.000949577	-0.531465	0.00760247	0	-0.0465821	0.01411	0.000962153	0.864305	20	0.0281228
2	ENSG00000213901	SLC23A3	219987800	rs10170244	2	220042675	G	A	0.383698	0.0229976	0.00698778	0.000997907	0.396054	0.00778394	0	0.0580669	0.0176804	0.00102253	0.306403	20	0.0293412
2	ENSG00000115649	CNPPD1	220039723	rs1127101	2	220040330	A	G	0.383698	0.0231686	0.00698664	0.000912746	-0.183583	0.00904457	1.35e-91	-0.126202	0.0385616	0.00106511	0.130822	20	0.0303049
2	ENSG00000231682	LINC01891	235358236	rs13428882	2	235354348	C	T	0.360835	0.022657	0.00707433	0.00136138	0.717992	0.017195	0	0.0315561	0.00988188	0.00140644	0.584738	20	0.0368538
3	ENSG00000206573	THUMPD3-AS1	9415818	rs1129170	3	9425911	G	A	0.408549	0.0219902	0.00687524	0.00138162	-0.120179	0.00944755	4.54e-37	-0.182979	0.0589892	0.00192276	0.155569	20	0.0440578
3	ENSG00000088726	TMEM40	12792990	rs7641959	3	12810755	G	C	0.323062	0.0246215	0.00693543	0.000385079	-0.049503	0.00824584	1.93e-09	-0.497374	0.162764	0.00224469	0.513845	12	0.0483964
3	ENSG00000183813	CCR4	32995453	rs13081593	3	33053754	T	C	0.209742	-0.0291027	0.00813931	0.000349454	0.22408	0.00940413	1.72e-125	-0.129876	0.0367299	0.000406259	0.154727	20	0.0155528
3	ENSG00000169981	ZNF35	44696251	rs56084453	3	44762830	G	A	0.224652	-0.0326452	0.00817632	6.53e-05	0.280773	0.00971007	7.6e-184	-0.116269	0.0293971	7.65e-05	0.0785757	20	0.00479404
3	ENSG00000160799	CCDC12	46993358	rs148710154	3	47208986	C	T	0.367793	-0.0309619	0.00710193	1.3e-05	-0.118867	0.0082188	2.08e-47	0.260476	0.0624024	2.99e-05	0.159553	20	0.00237129
3	ENSG00000160796	NBEAL2	47036183	rs35053471	3	47124761	A	T	0.363817	0.036315	0.00713716	3.62e-07	0.153386	0.0081895	2.84e-78	0.236755	0.0482171	9.1e-07	0.344525	20	0.000190416
3	ENSG00000181555	SETD2	47131688	rs6791062	3	47174343	T	A	0.394632	-0.0329832	0.00703831	2.78e-06	-0.103556	0.00815223	5.71e-37	0.318505	0.0724436	1.1e-05	0.881549	20	0.00118216
3	ENSG00000163832	ELP6	47546190	rs10490798	3	47328744	T	C	0.156064	-0.0444746	0.0101801	1.25e-05	0.146883	0.0135519	2.26e-27	-0.302789	0.0747258	5.08e-05	0.15662	20	0.0035269
3	ENSG00000229759	MRPS18AP1	48298134	rs6796490	3	48237104	G	T	0.33002	-0.0350266	0.00814869	1.72e-05	0.843381	0.0177394	0	-0.0415312	0.00970134	1.86e-05	0.0670453	20	0.00172822
3	ENSG00000229453	SPINK8	48359083	rs11713476	3	48375434	T	C	0.313121	-0.0352751	0.00815368	1.52e-05	0.19793	0.00937772	6.95e-99	-0.17822	0.0420513	2.25e-05	0.0708261	20	0.00194351
3	ENSG00000233276	GPX1	49395321	rs11130203	3	49575367	A	G	0.333002	-0.0229115	0.00690368	0.000904253	-0.111313	0.00901232	4.8e-35	0.20583	0.0642203	0.00135037	0.249849	20	0.0358031
3	ENSG00000185614	INKA1	49841575	rs2352974	3	49890613	T	C	0.466203	0.0323574	0.00715454	6.11e-06	-0.137057	0.00886776	6.92e-54	-0.236088	0.0543904	1.42e-05	0.154443	20	0.00142047
3	ENSG00000182179	UBA7	49847009	rs7374277	3	49784777	T	C	0.474155	0.0297134	0.00709221	2.79e-05	-0.582424	0.00732751	0	-0.0510168	0.012194	2.87e-05	0.16548	20	0.002296
3	ENSG00000242142	SERBP1P3	53098703	rs4687701	3	53121276	A	G	0.403579	-0.023759	0.00690617	0.000581152	-0.763903	0.018267	0	0.0311021	0.00907118	0.000606537	0.234525	20	0.020441
3	ENSG00000163933	RFT1	53143488	rs2336725	3	53118739	C	T	0.403579	-0.0238984	0.00690885	0.000541988	0.298212	0.00860861	6.08e-263	-0.0801391	0.0232828	0.000577469	0.600037	20	0.0197621
3	ENSG00000163635	ATXN7	63919685	rs832190	3	63842629	C	T	0.39662	-0.0270749	0.00709129	0.000134509	-0.0513812	0.00911628	1.74e-08	0.526942	0.166699	0.00157206	0.0562513	20	0.0392916
3	ENSG00000144736	SHQ1	72854746	rs62251653	3	72811827	T	C	0.232604	0.0282106	0.00735906	0.00012636	0.0971317	0.00961015	5.13e-24	0.290437	0.0810301	0.000337977	0.835476	20	0.0136373
3	ENSG00000196776	CD47	107786008	rs326361	3	107819041	A	G	0.449304	-0.0220179	0.00691687	0.00145646	0.391133	0.00779671	0	-0.0562926	0.0177197	0.00148895	0.346575	20	0.038353
3	ENSG00000259976	ENSG00000259976	114034187	rs16823443	3	114711353	A	G	0.114314	0.0485627	0.0093113	1.83e-07	0.176857	0.0296869	2.56e-09	0.274587	0.0699739	8.7e-05	0.913811	20	0.00521464
3	ENSG00000114520	SNX4	125202268	rs17331856	3	125260208	C	A	0.109344	0.0340627	0.00880095	0.000108683	0.180686	0.0123754	2.79e-48	0.188519	0.0503908	0.000183194	0.456083	20	0.00860904
3	ENSG00000034533	ASTE1	130739606	rs1061483	3	130692616	G	A	0.217694	0.0294042	0.00944974	0.0018605	-0.14668	0.00985208	3.93e-50	-0.200465	0.0658163	0.00232039	0.220834	20	0.0491662
3	ENSG00000073711	PPP2R3A	135775624	rs12695644	3	135844938	T	C	0.222664	0.0288039	0.0082425	0.000474843	0.122249	0.00914342	9.03e-41	0.235616	0.0696886	0.000722272	0.284003	20	0.0229489
3	ENSG00000070087	PFN2	149725633	rs1563617	3	149689011	T	C	0.378728	-0.0330146	0.00695527	2.07e-06	0.484872	0.00779969	0	-0.0680893	0.0143863	2.21e-06	0.270062	20	0.000369534
3	ENSG00000213186	TRIM59	160176897	rs13403	3	160152299	C	A	0.487078	0.0220137	0.00696121	0.00156509	-0.148535	0.00793955	4.24e-78	-0.148206	0.0475307	0.00182018	0.629077	20	0.0429617
3	ENSG00000163577	EIF5A2	170616343	rs2271998	3	170625806	T	C	0.387674	-0.0412605	0.00712223	6.91e-09	-0.0703095	0.00822641	1.27e-17	0.586841	0.122376	1.62e-06	0.234047	20	0.000292897
3	ENSG00000113790	EHHADH	184954095	rs7429119	3	185001311	T	C	0.16004	0.0439103	0.00934262	2.6e-06	-0.279253	0.0106752	7.79e-151	-0.157242	0.0339915	3.73e-06	0.425855	20	0.000532136
3	ENSG00000073803	MAP3K13	185103807	rs7431357	3	185031794	A	G	0.161034	0.0443214	0.00936235	2.2e-06	-0.191107	0.0115287	1.03e-61	-0.231919	0.0509487	5.31e-06	0.150707	20	0.000683606
3	ENSG00000226155	ENSG00000226155	195639888	rs9868045	3	195661770	T	C	0.230616	0.0265924	0.00808145	0.000999931	0.277506	0.0244499	7.42e-30	0.0958264	0.0303209	0.00157548	0.12405	20	0.0393143
4	ENSG00000215375	MYL5	671595	rs4690188	4	703930	C	G	0.317097	0.0327239	0.00787528	3.25e-05	-0.258217	0.014323	1.17e-72	-0.12673	0.0312983	5.14e-05	0.36016	20	0.00354112
4	ENSG00000169026	SLC49A3	679424	rs4690187	4	703813	T	C	0.318091	0.0326798	0.00787264	3.31e-05	-0.315196	0.0116544	4.36e-161	-0.103681	0.0252695	4.08e-05	0.135533	20	0.00294974
4	ENSG00000244459	ENSG00000244459	1578884	rs55717975	4	1607425	G	A	0.459245	-0.0269485	0.00683338	8.03e-05	-0.47555	0.010744	0	0.0566681	0.0144264	8.56e-05	0.124028	20	0.00520114
4	ENSG00000168936	TMEM129	1720382	rs28499138	4	1736737	C	T	0.440358	0.0220872	0.00711426	0.00190511	-0.151317	0.00861373	4.41e-69	-0.145966	0.0477441	0.00223371	0.149343	20	0.0483964
4	ENSG00000109180	OCIAD1	48835531	rs2572345	4	48854139	C	T	0.518887	-0.0362102	0.00681234	1.06e-07	0.212476	0.00790207	2.99e-159	-0.170421	0.0326822	1.84e-07	0.498644	20	4.99e-05
4	ENSG00000109184	DCUN1D4	52746084	rs10001218	4	52806762	T	A	0.255467	0.0310807	0.00745786	3.08e-05	-0.0589809	0.0105004	1.94e-08	-0.526962	0.157448	0.0008172	0.0597031	19	0.0251013
4	ENSG00000138757	G3BP2	76608837	rs1512740	4	76590015	C	T	0.375746	0.0298316	0.00708935	2.58e-05	-0.456679	0.00784979	0	-0.0653229	0.0155643	2.7e-05	0.193679	20	0.00218983
4	ENSG00000230069	LRRC37A15P	103650154	rs223490	4	103679117	T	G	0.382704	-0.0469444	0.00700815	2.11e-11	-0.662115	0.0173494	0	0.0709006	0.0107463	4.18e-11	0.138405	20	4.84e-08
4	ENSG00000248971	KRT8P46	103650615	rs223490	4	103679117	T	G	0.382704	-0.0469444	0.00700815	2.11e-11	-0.586076	0.0178396	1.05e-236	0.0800995	0.0122038	5.26e-11	0.0802808	20	5.5e-08
4	ENSG00000251288	ENSG00000251288	103673178	rs223490	4	103679117	T	G	0.382704	-0.0469444	0.00700815	2.11e-11	-0.405237	0.0215174	4.05e-79	0.115844	0.0183553	2.77e-10	0.159237	20	2.17e-07
4	ENSG00000168769	TET2	106134002	rs11729069	4	106066820	G	C	0.163022	0.0274638	0.00821543	0.000828934	0.0796658	0.0107563	1.3e-13	0.344738	0.113142	0.00231169	0.911936	20	0.0491662
4	ENSG00000164164	OTUD4	146066651	rs28673203	4	146010350	A	G	0.520875	-0.0255639	0.00691589	0.000218675	-0.0438663	0.00797627	3.81e-08	0.582768	0.18996	0.00215608	0.869719	20	0.0473975
4	ENSG00000248991	ENSG00000248991	152852852	rs11099834	4	152830150	G	C	0.308151	-0.0276635	0.00704511	8.61e-05	-0.191774	0.0151682	1.22e-36	0.14425	0.0384674	0.000176879	0.196955	20	0.00846432
4	ENSG00000268471	MIR4453HG	153458914	rs6832998	4	153470666	T	A	0.305169	-0.0432521	0.00717269	1.64e-09	0.151934	0.0192853	3.32e-15	-0.284678	0.0594513	1.68e-06	0.211544	20	0.000296747
4	ENSG00000145431	PDGFC	157787076	rs1425492	4	157689678	T	C	0.355865	-0.0440807	0.00795036	2.95e-08	-0.182585	0.00838329	3.62e-105	0.241426	0.0449322	7.74e-08	0.144401	20	2.38e-05
4	ENSG00000164305	CASP3	185559756	rs72689261	4	185590897	A	C	0.115308	-0.0343004	0.0100814	0.000668082	-0.489507	0.0118499	0	0.0700713	0.0206647	0.000696729	0.1182	20	0.0225947
5	ENSG00000172244	C5orf34	43501025	rs10053229	5	43489177	T	C	0.502982	0.0257105	0.00686498	0.000180273	-0.169603	0.00804093	9.34e-99	-0.151593	0.04111	0.000226477	0.0617666	20	0.0101707
5	ENSG00000172239	PAIP1	43542114	rs13189484	5	43558034	A	T	0.501988	0.0256151	0.00685958	0.000188304	-0.145871	0.00936381	1.02e-54	-0.175601	0.048357	0.000281956	0.480985	20	0.0118967
5	ENSG00000178996	SNX18	53828002	rs1862612	5	53904596	G	A	0.357853	0.0255788	0.00698964	0.000252679	0.178254	0.00908197	9.06e-86	0.143497	0.0398875	0.000321251	0.0782282	20	0.0131999
5	ENSG00000132842	AP3B1	77443464	rs11746090	5	77339846	A	G	0.286282	0.0306198	0.00803168	0.000137639	-0.562535	0.00828337	0	-0.0544318	0.0143001	0.000141013	0.0559071	20	0.00723313
5	ENSG00000185261	KIAA0825	93721490	rs10074178	5	93927705	G	A	0.473161	0.0222143	0.00687373	0.0012303	0.139645	0.00881221	1.48e-56	0.159077	0.0502359	0.00154239	0.599378	20	0.0391103
5	ENSG00000164307	ERAP1	96120162	rs26499	5	96132343	T	C	0.436382	-0.0304804	0.00687463	9.26e-06	0.179087	0.00798541	2.16e-111	-0.170199	0.03913	1.36e-05	0.207348	20	0.00137247
5	ENSG00000145723	GIN1	102438779	rs146981893	5	102385627	C	T	0.275348	0.0249433	0.00727592	0.000607603	-0.165187	0.00925561	3.04e-71	-0.151001	0.0448519	0.000760868	0.178326	20	0.0238131
5	ENSG00000120705	ETF1	137860386	rs154073	5	137858067	T	C	0.44831	0.0249948	0.00711074	0.000439612	-0.103843	0.00804785	4.32e-38	-0.240698	0.0709713	0.000695151	0.419707	20	0.0225902
5	ENSG00000145860	RNF145	158610739	rs6891575	5	158630041	A	G	0.4334	0.0228695	0.00697599	0.00104429	-0.141667	0.00798474	1.98e-70	-0.161432	0.0500758	0.00126526	0.273953	20	0.0341815
5	ENSG00000113742	CPEB4	173352131	rs72810995	5	173331851	G	A	0.287276	0.0262527	0.00692458	0.000149906	0.670265	0.00780309	0	0.0391677	0.0103412	0.000152142	0.315737	20	0.00772824
5	ENSG00000170091	NSG2	173571555	rs1564823	5	173383194	A	C	0.287276	0.02635	0.00692433	0.000141566	0.0641827	0.00889031	5.22e-13	0.410546	0.121955	0.000761605	0.792852	20	0.0238131
6	ENSG00000153162	BMP6	7804342	rs9406052	6	7700988	C	T	0.457256	-0.024856	0.00683162	0.000274359	0.120538	0.00793933	4.63e-52	-0.206209	0.0582807	0.000402871	0.0742737	20	0.0154987
6	ENSG00000225851	HLA-S	31349958	rs73730325	6	31234150	A	G	0.0447316	-0.0522085	0.0146219	0.000356221	1.23968	0.0424682	2.54e-187	-0.0421145	0.0118828	0.000393875	0.0961248	20	0.0152649
6	ENSG00000204371	EHMT2	31856500	rs3020644	6	31894626	G	A	0.392644	0.0306315	0.00708207	1.52e-05	-0.0882345	0.0123664	9.68e-13	-0.34716	0.0938602	0.000216712	0.434772	20	0.00984506
6	ENSG00000204344	STK19	31944048	rs16867582	6	31782617	A	C	0.026839	0.0838389	0.0191353	1.18e-05	-0.239904	0.0387969	6.27e-10	-0.349468	0.0977547	0.000350299	0.0934506	20	0.0138846
6	ENSG00000168477	TNXB	32046021	rs2269426	6	32076499	A	G	0.412525	0.0392718	0.00692642	1.43e-08	0.434818	0.0181727	1.6e-126	0.0903177	0.0163706	3.45e-08	0.0588791	20	1.29e-05
6	ENSG00000204315	FKBPL	32097276	rs17840121	6	32577693	C	G	0.153082	0.0559778	0.0140648	6.89e-05	0.173624	0.0192266	1.71e-19	0.322408	0.088526	0.000270568	0.459457	20	0.011509
6	ENSG00000204314	PRRT1	32119143	rs570263	6	31847196	T	C	0.27833	-0.024693	0.00717584	0.000579282	0.0930306	0.0131992	1.81e-12	-0.265429	0.0858364	0.00198637	0.139953	20	0.0448605
6	ENSG00000221988	PPT2	32126336	rs553108	6	31840455	A	G	0.374751	-0.026938	0.00684222	8.25e-05	0.169623	0.0157271	4.03e-27	-0.158811	0.0429413	0.000217023	0.0857333	20	0.00984506
6	ENSG00000137216	TMEM63B	44108953	rs9381294	6	44117377	T	A	0.0974155	-0.0347706	0.0110849	0.00170824	0.365391	0.0141016	4.95e-148	-0.09516	0.0305586	0.00184558	0.39225	20	0.043164
6	ENSG00000146166	LGSN	64007869	rs9344129	6	64152801	C	T	0.442346	-0.0293763	0.00705551	3.13e-05	-0.40094	0.00769388	0	0.0732687	0.0176535	3.32e-05	0.438287	20	0.00259208
6	ENSG00000218048	ENSG00000218048	64152078	rs9352960	6	64150426	C	G	0.442346	-0.0293344	0.00705556	3.22e-05	-0.617531	0.0206551	2.14e-196	0.0475027	0.0115354	3.82e-05	0.239501	20	0.00283661
6	ENSG00000146247	PHIP	79719108	rs9361459	6	79572922	G	A	0.412525	-0.0217524	0.00684632	0.00148683	-0.25323	0.00801813	6.48e-219	0.0858998	0.0271724	0.00157076	0.541087	20	0.0392916
6	ENSG00000196911	KPNA5	117032689	rs666019	6	117036403	G	A	0.0397614	0.0636792	0.0191686	0.000893552	0.284233	0.0206965	6.41e-43	0.224039	0.0693847	0.00124253	0.222458	19	0.0338932
6	ENSG00000172673	THEMIS	128134496	rs7738609	6	128295502	T	C	0.137177	0.0306995	0.0095439	0.00129691	-0.161424	0.0122343	9.45e-40	-0.190179	0.0608547	0.00177724	0.864161	20	0.0424591
6	ENSG00000010818	HIVEP2	143169471	rs1467816	6	143268256	T	G	0.33499	0.0245789	0.0069572	0.000411074	-0.07414	0.00829473	3.96e-19	-0.33152	0.100903	0.00101788	0.0857167	20	0.0292613
6	ENSG00000235652	EPM2A-DT	146170587	rs9376965	6	146130055	A	G	0.332008	0.0219546	0.0070241	0.00177439	0.453004	0.0194004	1.37e-120	0.0484644	0.0156439	0.00194845	0.80672	11	0.0443231
6	ENSG00000071242	RPS6KA2	167071395	rs2757050	6	167377165	T	G	0.494036	-0.0226287	0.00681683	0.000901675	0.311379	0.00777414	0	-0.0726725	0.0219674	0.000939004	0.606272	20	0.0277563
6	ENSG00000026297	RNASET2	167356835	rs393727	6	167398632	T	A	0.494036	-0.0226777	0.00681842	0.000881211	0.890936	0.00676029	0	-0.0254538	0.00765553	0.000884541	0.39517	20	0.026751
6	ENSG00000197146	ENSG00000197146	167359002	rs408087	6	167398952	C	T	0.494036	-0.0226779	0.00681842	0.000881089	0.999885	0.00974729	0	-0.0226805	0.00682279	0.000886634	0.778488	20	0.0267627
6	ENSG00000227598	ENSG00000227598	167397833	rs415987	6	167395375	G	A	0.494036	-0.0226405	0.00681798	0.000897904	0.650482	0.0169627	0	-0.0348058	0.0105207	0.000938561	0.608186	20	0.0277563
7	ENSG00000178381	ZFAND2A	1196051	rs6945636	7	1204647	T	A	0.423459	-0.0258365	0.00693913	0.00019663	0.713693	0.00700303	0	-0.0362011	0.00972933	0.000198575	0.114763	20	0.00922138
7	ENSG00000229043	ZFAND2A-DT	1202456	rs2960831	7	1201192	A	T	0.38668	-0.0244384	0.00713575	0.00061529	0.989253	0.0145306	0	-0.0247039	0.00722239	0.000625157	0.201378	20	0.0209433
7	ENSG00000122687	MRM2	2277853	rs4719462	7	2266384	G	A	0.385686	0.0332865	0.00715969	3.33e-06	0.194341	0.00802941	2.04e-129	0.171279	0.0375144	4.98e-06	0.691567	20	0.00064582
7	ENSG00000244167	ENSG00000244167	7217769	rs1010366	7	7229826	C	T	0.347913	0.0273175	0.00733334	0.000195232	0.159524	0.0242813	5.04e-11	0.171244	0.0528457	0.00119338	0.794309	20	0.0331335
7	ENSG00000223561	LINC03007	25711792	rs208556	7	25625257	T	C	0.392644	0.0246805	0.00695879	0.00039014	0.103162	0.00994406	3.25e-25	0.239241	0.0712882	0.000790885	0.0848416	20	0.0245331
7	ENSG00000106052	TAX1BP1	27829944	rs4722732	7	27755383	A	C	0.508946	0.0286304	0.00687071	3.09e-05	-0.0854432	0.0079454	5.69e-27	-0.335081	0.0862385	0.000102114	0.0801227	20	0.00587099
7	ENSG00000178665	ZNF713	55982543	rs4948087	7	55993976	T	C	0.05666	0.0637118	0.0140672	5.92e-06	0.400619	0.0177729	1.65e-112	0.159033	0.0358155	8.98e-06	0.132735	20	0.00100193
7	ENSG00000106610	STAG3L4	66777060	rs9443	7	66785137	A	C	0.392644	0.0241735	0.00751149	0.00128997	-0.613683	0.00826501	0	-0.0393909	0.0122515	0.00130361	0.0874299	20	0.0348576
7	ENSG00000235475	ENSG00000235475	66802987	rs34671876	7	66784818	T	A	0.392644	0.0241948	0.00751201	0.00127826	0.487251	0.0185925	2.22e-151	0.0496557	0.0155331	0.00138979	0.092535	20	0.0365396
7	ENSG00000254184	ENSG00000254184	72161247	rs66954605	7	72196999	A	G	0.193837	0.0298561	0.00970116	0.00208684	1.22323	0.0161475	0	0.0244075	0.0079373	0.00210472	0.495964	20	0.0467091
7	ENSG00000267985	ENSG00000267985	72462237	rs6460040	7	72392946	T	C	0.322068	0.0239583	0.00753313	0.00147072	0.765282	0.0215028	2.01e-277	0.0313065	0.00988283	0.00153614	0.0885608	20	0.039015
7	ENSG00000205578	POM121B	72711996	rs10231271	7	72364533	G	A	0.473161	0.0236638	0.00689248	0.000596335	-0.534683	0.0199424	2.39e-158	-0.0442577	0.012996	0.000660501	0.137051	20	0.0218718
7	ENSG00000009954	BAZ1B	72895668	rs2074754	7	72891754	T	C	0.468191	-0.0311701	0.00690277	6.31e-06	-0.0885969	0.0118189	6.57e-14	0.351819	0.090956	0.000109725	0.0528773	13	0.00606426
7	ENSG00000176428	VPS37D	73084298	rs10246419	7	73121713	A	G	0.404573	-0.0297675	0.00689371	1.57e-05	-0.0753572	0.0124241	1.32e-09	0.395019	0.112295	0.000435321	0.502008	12	0.0161915
7	ENSG00000106089	STX1A	73123769	rs10232729	7	73124968	C	T	0.350895	-0.0341324	0.00694459	8.88e-07	-0.166378	0.0121071	5.67e-43	0.20515	0.0443292	3.69e-06	0.152219	20	0.000532136
7	ENSG00000146707	POMZP3	76247940	rs17718122	7	76209459	G	A	0.300199	0.0339628	0.00800352	2.2e-05	0.836707	0.00783027	0	0.040591	0.00957304	2.23e-05	0.339873	20	0.00194351
7	ENSG00000186704	DTX2P1	76640513	rs10257197	7	76569775	A	G	0.192843	0.0348931	0.00853119	4.31e-05	0.292271	0.0245038	8.5e-33	0.119386	0.0308577	0.000109319	0.466727	20	0.00606316
7	ENSG00000205482	SPDYE18	76685426	rs76819897	7	76695360	A	G	0.159046	-0.0314813	0.00786164	6.22e-05	0.425121	0.0250422	1.23e-64	-0.0740526	0.0190002	9.72e-05	0.0538967	20	0.00565848
7	ENSG00000006453	BAIAP2L1	97975671	rs3779196	7	97990106	T	C	0.181909	-0.0353668	0.00950328	0.000198011	-0.205084	0.0102412	3.31e-89	0.17245	0.0471318	0.000253311	0.279644	20	0.0110242
7	ENSG00000161048	NAPEPLD	102765115	rs60080018	7	102782932	G	A	0.0516899	-0.0810935	0.012861	2.87e-10	-0.299259	0.0208805	1.38e-46	0.270981	0.0469515	7.86e-09	0.202254	20	3.85e-06
7	ENSG00000105819	PMPCB	102953913	rs2301861	7	102937884	T	C	0.00894632	0.0960975	0.0161426	2.63e-09	-0.495569	0.0608523	3.83e-16	-0.193913	0.0403488	1.54e-06	0.0652814	14	0.000284446
7	ENSG00000237513	ENSG00000237513	104592145	rs2470940	7	104581974	C	A	0.407555	0.023912	0.00700802	0.000644689	0.526574	0.0183652	8.43e-181	0.0454105	0.0134026	0.000703571	0.199963	20	0.0226761
7	ENSG00000133597	ADCK2	140384507	rs2930325	7	140415661	T	C	0.0725646	0.0360866	0.0118366	0.00229816	-1.02158	0.0148609	0	-0.0353243	0.011598	0.00232111	0.096769	20	0.0491662
7	ENSG00000117868	ESYT2	158573315	rs11761517	7	158532706	T	C	0.469185	-0.0258585	0.00688543	0.000172974	-0.367075	0.00773161	0	0.0704448	0.0188162	0.000181226	0.145091	20	0.00854211
8	ENSG00000253981	ALG1L13P	8097857	rs13270194	8	8378102	C	T	0.482107	0.0323814	0.00693454	3.02e-06	0.345569	0.0184952	6.66e-78	0.0937046	0.0206842	5.89e-06	0.552577	20	0.00074576
8	ENSG00000233609	RPL10P19	8827622	rs6994163	8	8820969	A	G	0.353877	0.0300969	0.00700107	1.72e-05	0.728415	0.0172196	0	0.0413183	0.00966088	1.9e-05	0.194838	20	0.00174689
8	ENSG00000205873	ENSG00000205873	12359524	rs35852889	8	11878116	A	G	0.128231	-0.0405771	0.0118179	0.000595758	-0.390899	0.0341105	2.1e-30	0.103804	0.0315604	0.00100518	0.188897	20	0.0290025
8	ENSG00000077782	FGFR1	38297504	rs10958704	8	38328302	G	A	0.382704	0.0236881	0.00695565	0.000660222	0.273277	0.00796158	3.39e-258	0.0866818	0.0255778	0.000701605	0.203601	20	0.0226761
8	ENSG00000164938	TP53INP1	95949919	rs10956933	8	95967688	G	C	0.56163	-0.0391313	0.00682122	9.65e-09	-0.253174	0.00783716	6.09e-229	0.154563	0.0273644	1.62e-08	0.0829046	20	6.87e-06
8	ENSG00000253669	GASAL1	103819972	rs2679747	8	103858114	T	A	0.262425	-0.027976	0.00741495	0.00016135	-0.103218	0.0105219	1.02e-22	0.271037	0.0769676	0.000429199	0.165392	20	0.0160781
8	ENSG00000136982	DSCC1	120857233	rs28619135	8	120870605	A	G	0.125249	0.0250714	0.00817716	0.0021692	0.348283	0.0108302	6.7e-227	0.0719856	0.0235849	0.0022718	0.284326	20	0.0488469
8	ENSG00000245164	LINC00861	126949022	rs1491468	8	126962266	T	C	0.369781	-0.0238128	0.0071544	0.000873434	-0.217435	0.0195996	1.34e-28	0.109517	0.0343527	0.00143251	0.644248	18	0.0373499
8	ENSG00000261693	ENSG00000261693	143486701	rs9802048	8	143485152	G	T	0.172962	-0.0404526	0.00932652	1.44e-05	-0.544158	0.028412	9.24e-82	0.0743398	0.0175734	2.33e-05	0.0817891	20	0.00199126
8	ENSG00000178685	PARP10	145069130	rs11544989	8	145057868	G	A	0.575547	-0.0213434	0.00691102	0.00201294	-0.223027	0.00920064	8.35e-130	0.0956986	0.0312378	0.00218727	0.0959409	20	0.0480159
8	ENSG00000230567	ENSG00000230567	145439357	rs72695449	8	145226777	A	G	0.0248509	-0.0624785	0.0182635	0.000624051	1.36192	0.0977523	4.03e-44	-0.0458752	0.0138084	0.000892896	0.0548172	6	0.0269
8	ENSG00000170727	ENSG00000170727	145500568	rs6988451	8	145247168	A	G	0.403579	-0.0319467	0.007333	1.32e-05	-0.13382	0.0178232	5.99e-14	0.238729	0.063354	0.000164448	0.376651	20	0.00811468
8	ENSG00000196378	ZNF34	146005614	rs4637890	8	146012260	G	A	0.447316	-0.0264798	0.00685859	0.000113008	-0.233254	0.00789062	4.76e-192	0.113523	0.0296537	0.000129027	0.150851	20	0.00679597
8	ENSG00000161016	RPL8	146016561	rs2280933	8	146014918	C	A	0.446322	-0.026583	0.00685777	0.000106043	0.59278	0.00736385	0	-0.0448446	0.0115822	0.000108014	0.139677	20	0.0060334
9	ENSG00000147852	VLDLR	2638157	rs2219143	9	2622278	A	G	0.419483	-0.0249629	0.00701866	0.000375612	0.431128	0.00988251	0	-0.0579013	0.0163338	0.000392783	0.574131	20	0.0152602
9	ENSG00000226393	IFNA20P	21321562	rs600118	9	21362582	A	G	0.192843	0.0288001	0.00848957	0.000692803	-0.221676	0.0268211	1.4e-16	-0.12992	0.0413977	0.00169912	0.457842	20	0.0411079
9	ENSG00000198642	KLHL9	21332524	rs7862940	9	21317985	A	G	0.191849	0.028661	0.00848103	0.00072639	0.386695	0.00942464	0	0.0741179	0.0220064	0.000757102	0.127094	20	0.0237669
9	ENSG00000070610	GBA2	35743423	rs10814274	9	35734956	T	C	0.434394	-0.0218168	0.00684559	0.00143767	0.44484	0.00760156	0	-0.0490442	0.0154117	0.00146125	0.0904634	20	0.0378479
9	ENSG00000107185	RGP1	35753887	rs10814274	9	35734956	T	C	0.434394	-0.0218168	0.00684559	0.00143767	-0.264517	0.00788931	1.85e-246	0.0824779	0.0259963	0.00151036	0.118199	20	0.0386731
9	ENSG00000196781	TLE1	84251409	rs7024675	9	84296357	C	G	0.258449	0.0393784	0.00752881	1.69e-07	0.0912214	0.00900188	3.92e-24	0.431679	0.0928785	3.36e-06	0.13843	20	0.000509376
9	ENSG00000187984	ANKRD19P	95611322	rs7859380	9	95616149	T	C	0.385686	-0.023895	0.00726752	0.0010093	-0.16368	0.00900778	8.76e-74	0.145986	0.0451217	0.00121481	0.175135	20	0.0334521
9	ENSG00000165138	ANKS6	101526429	rs79593135	9	101561590	C	G	0.117296	0.0427577	0.00887987	1.47e-06	0.17332	0.0117861	5.95e-49	0.246698	0.0539106	4.74e-06	0.164514	20	0.000619758
9	ENSG00000136891	TEX10	103089790	rs6479013	9	103091805	A	G	0.222664	-0.0334836	0.00796209	2.61e-05	-0.177943	0.00989086	2.31e-72	0.188171	0.0459515	4.22e-05	0.209434	20	0.00302588
9	ENSG00000066697	MSANTD3	103201474	rs73655536	9	103188826	A	G	0.166998	-0.0326999	0.00907292	0.000313213	-0.312874	0.0199858	3.08e-55	0.104515	0.0297572	0.000444343	0.708704	20	0.0164259
9	ENSG00000136897	MRPL50	104155405	rs7847420	9	104150137	C	T	0.122266	0.0268363	0.00845574	0.00150491	-0.305091	0.0111701	2.96e-164	-0.0879617	0.027902	0.00161864	0.400543	20	0.0401628
9	ENSG00000196739	COL27A1	116996315	rs2808792	9	116918835	T	G	0.373757	-0.0234896	0.00718036	0.00107029	0.0969221	0.00864542	3.61e-29	-0.242356	0.0771736	0.00168719	0.417323	20	0.0409941
9	ENSG00000106780	MEGF9	123419919	rs10616	9	123363533	T	C	0.302187	-0.0258571	0.00758516	0.000652244	-0.449961	0.0083192	0	0.0574651	0.0168908	0.000668565	0.850977	20	0.0220856
9	ENSG00000119414	PPP6C	127930535	rs864882	9	127968109	T	C	0.309145	0.0291395	0.00887027	0.00101955	-0.156674	0.00874245	8.09e-72	-0.185989	0.0575596	0.00123256	0.102208	20	0.0337509
9	ENSG00000160404	TOR2A	130495703	rs72752823	9	130497180	G	A	0.141153	0.0339945	0.00973074	0.000476705	-0.0963704	0.0112611	1.15e-17	-0.352748	0.109062	0.00121902	0.541913	20	0.0335091
9	ENSG00000167118	URM1	131143306	rs60179712	9	131141658	C	T	0.0447316	0.0428084	0.013619	0.00167063	-0.478436	0.017097	2.57e-172	-0.0894757	0.0286447	0.00178628	0.278676	20	0.042481
9	ENSG00000244187	TMEM141	139690408	rs2811786	9	139683224	A	G	0.275348	-0.0245228	0.00720709	0.000667498	-0.220125	0.00964684	3.01e-115	0.111404	0.0331028	0.000764373	0.390528	20	0.0238521
9	ENSG00000165724	ZMYND19	140480736	rs80211459	9	140488460	T	C	0.0218688	0.0741934	0.021796	0.00066411	-0.232755	0.0278622	6.61e-17	-0.318761	0.101119	0.00161972	0.608263	7	0.0401628
10	ENSG00000181192	DHTKD1	12138097	rs7894615	10	12110518	G	A	0.457256	-0.0286019	0.00702737	4.7e-05	0.228025	0.00789538	2.08e-183	-0.125433	0.031123	5.57e-05	0.219694	20	0.003819
10	ENSG00000150867	PIP4K2A	22913631	rs10430590	10	22833063	T	A	0.306163	-0.0243013	0.00735288	0.000949773	-0.114273	0.00885534	4.25e-38	0.21266	0.0664217	0.00136635	0.634743	20	0.0360442
10	ENSG00000165309	ARMC3	23271735	rs10828352	10	23146034	G	A	0.246521	-0.0303039	0.00849803	0.000362493	-0.230894	0.010116	2.61e-115	0.131246	0.0372513	0.000426288	0.151316	20	0.0160072
10	ENSG00000099251	HSD17B7P2	38656369	rs2800459	10	38606950	C	T	0.420477	0.0309625	0.00723245	1.86e-05	0.636864	0.0159477	0	0.0486171	0.0114214	2.08e-05	0.703237	14	0.00184544
10	ENSG00000148634	HERC4	69758385	rs73265278	10	69891819	A	G	0.112326	0.0276556	0.00852416	0.00117709	0.113892	0.0126797	2.65e-19	0.242824	0.0795771	0.00227758	0.22918	20	0.0488478
10	ENSG00000166295	ANAPC16	73985702	rs71479432	10	73915454	C	T	0.0298211	0.0616142	0.0191915	0.0013251	-0.410367	0.0269567	2.48e-52	-0.150144	0.0477953	0.00168145	0.260595	17	0.0409179
10	ENSG00000251582	ENSG00000251582	75434286	rs11000760	10	75493734	G	A	0.372763	-0.0316282	0.00682893	3.63e-06	-0.162331	0.0217677	8.82e-14	0.194838	0.049521	8.34e-05	0.597667	20	0.00511259
10	ENSG00000242288	BMS1P4-AGAP5	75462162	rs13013	10	75562161	C	A	0.375746	-0.0313378	0.00682866	4.45e-06	-0.158052	0.0168384	6.21e-21	0.198275	0.0480925	3.74e-05	0.479983	20	0.00279778
10	ENSG00000242338	BMS1P4	75482914	rs7080579	10	75504029	T	A	0.373757	-0.031729	0.00682773	3.37e-06	-0.0569898	0.00956461	2.55e-09	0.556749	0.151936	0.000247945	0.343323	20	0.0109319
10	ENSG00000198060	MARCHF5	94082320	rs11186872	10	94008580	A	G	0.294235	0.0431528	0.007885	4.43e-08	0.159208	0.00885682	3.01e-72	0.271046	0.0517707	1.65e-07	0.0792327	20	4.53e-05
10	ENSG00000236493	EIF2S2P3	94429001	rs2185756	10	94430497	C	A	0.427435	-0.0678308	0.00683161	3.11e-23	0.427353	0.0212529	6.28e-90	-0.158723	0.0178285	5.45e-19	0.111744	20	2.85e-15
10	ENSG00000231970	ENSG00000231970	99170076	rs10882952	10	99278837	A	G	0.237575	0.0265414	0.00748306	0.000389843	0.159568	0.0249193	1.52e-10	0.166333	0.0536091	0.00191769	0.0823026	20	0.0440578
10	ENSG00000224474	ENSG00000224474	99182529	rs7068965	10	99256557	A	G	0.440358	0.0267289	0.00681186	8.71e-05	0.151612	0.0227209	2.51e-11	0.176298	0.0521219	0.000718524	0.229261	20	0.022877
10	ENSG00000155229	MMS19	99238316	rs10882942	10	99243326	T	C	0.454274	-0.0307132	0.00697411	1.06e-05	0.145277	0.00877127	1.29e-61	-0.211412	0.0496736	2.08e-05	0.0539681	20	0.00184544
10	ENSG00000095539	SEMA4G	102737451	rs12253241	10	102733779	C	T	0.180915	0.0341821	0.00882097	0.000106584	0.111988	0.010066	9.44e-29	0.30523	0.0834083	0.000252743	0.0774357	19	0.0110242
10	ENSG00000055950	MRPL43	102738243	rs11190773	10	102722428	C	G	0.183897	0.0342495	0.00889381	0.000117666	-0.445281	0.00969298	0	-0.0769166	0.0200435	0.000124305	0.479168	20	0.00661386
10	ENSG00000107815	TWNK	102750641	rs4919511	10	102752745	A	G	0.182903	0.0344482	0.00881529	9.31e-05	-0.13469	0.00982189	8.46e-43	-0.25576	0.0680545	0.000171164	0.746053	20	0.0082829
10	ENSG00000166167	BTRC	103215449	rs11191021	10	103231641	G	A	0.152087	0.0355949	0.010728	0.00090688	0.186113	0.0121183	3.13e-53	0.191254	0.0589723	0.00118227	0.201922	20	0.0329023
10	ENSG00000119927	GPAM	113942379	rs79259123	10	113943513	G	T	0.05666	-0.047942	0.012101	7.44e-05	0.175499	0.0183025	8.91e-22	-0.273175	0.0746056	0.000250652	0.0936783	16	0.0110203
10	ENSG00000165806	CASP7	115464802	rs4353229	10	115489589	C	T	0.254473	-0.023337	0.00756892	0.00204739	-0.592229	0.00830595	0	0.0394054	0.0127923	0.00206731	0.285229	20	0.0462229
10	ENSG00000188316	ENO4	118640160	rs2101264	10	118737037	C	T	0.270378	0.0245105	0.00769603	0.00144844	0.195581	0.0111253	3.52e-69	0.125322	0.0399901	0.00172551	0.657233	20	0.0414122
10	ENSG00000187164	SHTN1	118764919	rs1905542	10	118712455	C	T	0.269384	0.0271107	0.00773433	0.000456184	1.01872	0.00711794	0	0.0266126	0.00759451	0.000457996	0.24478	20	0.0167179
10	ENSG00000166033	HTRA1	124247732	rs3019484	10	124318905	A	C	0.318091	0.0252864	0.00770184	0.0010265	-0.243973	0.00892579	1.7e-164	-0.103644	0.0317953	0.00111517	0.497809	20	0.0313687
10	ENSG00000148824	MTG1	135221204	rs2297033	10	135234848	T	C	0.22167	0.0393755	0.0085032	3.64e-06	0.392123	0.0100174	0	0.100416	0.0218362	4.25e-06	0.070181	20	0.000580525
11	ENSG00000110619	CARS1	3050497	rs428726	11	3046201	A	G	0.394632	0.0287547	0.00732464	8.65e-05	0.208206	0.00806263	4.82e-147	0.138107	0.0355839	0.000103961	0.150377	20	0.00592296
11	ENSG00000187486	KCNJ11	17409142	rs2074310	11	17421886	T	C	0.349901	0.0584569	0.00683113	1.15e-17	0.157188	0.012183	4.37e-38	0.371891	0.0521483	9.93e-13	0.0818572	20	1.95e-09
11	ENSG00000066382	MPPED2	30507229	rs3781852	11	30600383	T	G	0.255467	-0.0252521	0.00787091	0.00133533	0.181793	0.00904895	9.03e-90	-0.138905	0.0438445	0.00153418	0.107553	20	0.039015
11	ENSG00000109920	FNBP4	47763533	rs11039337	11	47707156	C	T	0.430417	-0.0318977	0.00710747	7.19e-06	-0.1343	0.0079946	2.49e-63	0.237511	0.0547785	1.45e-05	0.0905016	20	0.00143336
11	ENSG00000030066	NUP160	47834873	rs6485784	11	47832260	T	C	0.213718	0.0320916	0.00757452	2.27e-05	-0.154333	0.00974457	1.71e-56	-0.207938	0.050805	4.26e-05	0.125158	20	0.00303984
11	ENSG00000149532	CPSF7	61183812	rs3018731	11	61248776	A	G	0.246521	0.0287219	0.00867651	0.000931944	-0.0834215	0.0100743	1.23e-16	-0.344299	0.112011	0.00211359	0.429994	20	0.0467495
11	ENSG00000168056	LTBP3	65316338	rs12789028	11	65326154	A	G	0.184891	0.0431718	0.010701	5.47e-05	0.436735	0.0106054	0	0.0988512	0.0246196	5.94e-05	0.164457	20	0.00401929
11	ENSG00000172922	RNASEH2C	65485392	rs3372	11	65485218	A	G	0.355865	0.024206	0.0075422	0.00133009	-0.313866	0.00909681	7.26e-261	-0.077122	0.0241337	0.00139534	0.053181	20	0.0366242
11	ENSG00000110719	TCIRG1	67812422	rs4147778	11	67804605	C	A	0.281312	0.0283494	0.0070985	6.5e-05	-0.389511	0.00886662	0	-0.0727819	0.0182993	6.97e-05	0.220037	20	0.00446521
11	ENSG00000255031	ENSG00000255031	67819718	rs4147778	11	67804605	C	A	0.281312	0.0283494	0.0070985	6.5e-05	-0.365101	0.0172925	6.02e-99	-0.0776481	0.0197873	8.7e-05	0.418368	20	0.00521464
11	ENSG00000259799	ENSG00000259799	68925299	rs3829241	11	68855363	A	G	0.38171	0.026265	0.0070656	0.000201359	-0.614743	0.0185492	7.56e-241	-0.0427252	0.0115657	0.000220632	0.183426	20	0.00995124
11	ENSG00000151366	NDUFC2	77785307	rs657277	11	77774736	T	C	0.166004	0.031447	0.0102597	0.00217586	-0.350096	0.0110357	7.23e-221	-0.0898238	0.0294418	0.00228162	0.517382	20	0.0488478
11	ENSG00000180771	ENSG00000180771	94802222	rs7130686	11	94781514	T	G	0.215706	-0.0301775	0.0081711	0.000221452	0.151151	0.0104574	2.37e-47	-0.199651	0.0557959	0.000345917	0.287282	20	0.0137456
11	ENSG00000166323	C11orf65	108258752	rs7131306	11	108324816	C	T	0.171968	0.0319225	0.00809538	8.04e-05	0.0750553	0.0113284	3.46e-11	0.42532	0.125517	0.000702667	0.0590663	18	0.0226761
11	ENSG00000149577	SIDT2	117058804	rs499713	11	117061961	T	C	0.201789	0.0302613	0.00829447	0.000263913	-1.05051	0.00775363	0	-0.0288063	0.00789852	0.00026527	0.862897	20	0.0113143
11	ENSG00000177098	SCN4B	118013847	rs1715444	11	118016273	G	T	0.403579	-0.0237946	0.00688744	0.000550732	-0.0550726	0.0081276	1.24e-11	0.432059	0.140378	0.0020852	0.522325	20	0.0465566
11	ENSG00000254648	ENSG00000254648	133906364	rs3132823	11	133906047	C	G	0.373757	-0.0233278	0.00692674	0.000757722	-0.265505	0.0229675	6.57e-31	0.0878621	0.0271735	0.00122339	0.250729	20	0.0335706
12	ENSG00000111642	CHD4	6697945	rs7969177	12	6712980	A	G	0.134195	0.0441351	0.00914776	1.4e-06	-0.148466	0.0109428	6.25e-42	-0.297275	0.0653953	5.47e-06	0.366641	20	0.000698315
12	ENSG00000184574	LPAR5	6736807	rs7294416	12	6689686	T	A	0.133201	0.0439607	0.00914929	1.55e-06	-0.38806	0.0120949	7.23e-226	-0.113283	0.0238399	2.02e-06	0.0627267	20	0.000343915
12	ENSG00000111716	LDHB	21849533	rs138560021	12	21810834	A	G	0.0248509	0.0709496	0.0192034	0.000220206	-0.304299	0.0463234	5.07e-11	-0.233158	0.0724038	0.00128081	0.266856	7	0.0344831
12	ENSG00000123095	BHLHE41	26275509	rs10431216	12	26280714	G	C	0.185885	-0.0274768	0.00804963	0.00064152	0.0678056	0.00988592	6.94e-12	-0.405229	0.132605	0.00224385	0.180613	20	0.0483964
12	ENSG00000256234	ITPR2-AS1	26426443	rs1049380	12	26489544	G	T	0.271372	0.0328139	0.00714979	4.44e-06	0.101531	0.0185594	4.49e-08	0.32319	0.0919189	0.000438042	0.391369	11	0.0162542
12	ENSG00000211584	SLC48A1	48162117	rs3782908	12	48169526	G	A	0.313121	0.022132	0.00702493	0.0016299	0.426216	0.00809671	0	0.0519267	0.0165116	0.00166162	0.203003	20	0.0408151
12	ENSG00000139620	KANSL2	49061602	rs12299955	12	49064459	A	T	0.26839	0.0299626	0.0073283	4.34e-05	0.352246	0.00964137	3.11e-292	0.0850617	0.0209344	4.84e-05	0.141477	20	0.00340624
12	ENSG00000075415	SLC25A3	98991657	rs28372744	12	98987445	A	G	0.0387674	0.060182	0.0171873	0.000462573	0.481379	0.016804	1.76e-180	0.12502	0.0359701	0.000509577	0.132214	20	0.0180549
12	ENSG00000135124	P2RX4	121659784	rs2071271	12	121670064	T	C	0.293241	0.0312106	0.00731268	1.97e-05	0.492694	0.00832716	0	0.0633468	0.0148808	2.07e-05	0.238356	20	0.00184544
12	ENSG00000130779	CLIP1	122831579	rs3817012	12	122839909	T	C	0.104374	0.0497498	0.0111815	8.62e-06	-0.11003	0.0127651	6.72e-18	-0.452147	0.114362	7.7e-05	0.274638	20	0.00479404
12	ENSG00000111011	RSRC2	123000368	rs10744242	12	123006263	C	T	0.454274	0.0238407	0.00709551	0.000779489	0.0645278	0.00803344	9.56e-16	0.369464	0.119193	0.00193712	0.130674	20	0.0441933
12	ENSG00000111325	OGFOD2	123461858	rs3759115	12	123464279	T	C	0.308151	-0.0277314	0.00774696	0.000344057	0.060793	0.0087241	3.21e-12	-0.456161	0.143262	0.00145205	0.055784	20	0.0377301
12	ENSG00000090975	PITPNM2	123551294	rs7975763	12	123604053	T	C	0.215706	-0.0366079	0.00905615	5.29e-05	0.0648861	0.00968103	2.05e-11	-0.564187	0.162989	0.000537179	0.450454	20	0.018723
12	ENSG00000051825	MPHOSPH9	123682714	rs28569885	12	123897177	A	G	0.2167	-0.0356806	0.00875055	4.55e-05	0.29073	0.0160081	1.04e-73	-0.122728	0.0308478	6.94e-05	0.0538863	20	0.00446148
12	ENSG00000256576	LINC02361	132672763	rs10902513	12	132693487	T	C	0.507952	0.0229844	0.00688703	0.000845805	-0.481759	0.017931	5.28e-159	-0.0477093	0.0144055	0.000926669	0.104528	20	0.0275996
13	ENSG00000238651	ENSG00000238651	41754170	rs2039135	13	41767341	A	G	0.167992	-0.0291576	0.00855864	0.000657279	0.715693	0.0272373	3.59e-152	-0.0407404	0.0120586	0.000728759	0.164324	20	0.0231083
13	ENSG00000120696	KBTBD7	41766335	rs11620231	13	41760947	T	C	0.16501	-0.0287201	0.00857059	0.000805193	0.259326	0.0110833	4.5e-121	-0.110749	0.0333868	0.00090938	0.316107	20	0.0271878
13	ENSG00000136144	RCBTB1	50132900	rs12431331	13	50142595	G	A	0.22167	0.0258334	0.00738071	0.00046504	-0.543893	0.00892462	0	-0.0474972	0.0135925	0.00047519	0.078645	20	0.0171462
13	ENSG00000125249	RAP2A	98103929	rs1304392	13	98091008	T	C	0.287276	0.023105	0.00743798	0.00189413	-0.225067	0.00870962	3.06e-147	-0.102658	0.0332858	0.00204134	0.188916	20	0.0457074
14	ENSG00000214900	LINC01588	50461334	rs7359055	14	50473232	C	T	0.276342	-0.0234638	0.00739159	0.00150148	-0.157738	0.00977708	1.49e-58	0.148752	0.0477585	0.00184149	0.0792517	20	0.043164
14	ENSG00000258929	ENSG00000258929	50490989	rs7148405	14	50473598	C	T	0.266402	-0.0249006	0.00743339	0.000808612	0.392169	0.020485	1.08e-81	-0.0634946	0.0192426	0.000967891	0.0864739	20	0.0282094
14	ENSG00000258391	ENSG00000258391	50513995	rs11623184	14	50474062	G	C	0.267396	-0.0259084	0.00744274	0.000499494	0.208733	0.0236064	9.39e-19	-0.124122	0.0383205	0.00119924	0.206703	20	0.0331395
14	ENSG00000258900	HNRNPCP1	58988323	rs12588976	14	58987566	T	C	0.309145	-0.0243651	0.00724063	0.000765297	0.324347	0.0193934	8.68e-63	-0.0751205	0.0227711	0.000970508	0.0630961	20	0.0282094
14	ENSG00000072110	ACTN1	69393508	rs1275193	14	69466699	A	C	0.359841	0.0326441	0.0069115	2.32e-06	0.107014	0.00811352	1.01e-39	0.305045	0.0686011	8.72e-06	0.0973559	20	0.000999263
14	ENSG00000081177	EXD2	69683651	rs61981619	14	69491200	T	C	0.403579	0.0242558	0.00690304	0.000441764	-0.114507	0.00800492	2.05e-46	-0.211828	0.0620769	0.000644068	0.0591858	20	0.0214634
14	ENSG00000259015	C17orf98	73428002	rs1007934	14	73463479	A	G	0.39662	-0.0247414	0.00681798	0.000284689	-0.410322	0.0205516	1.1e-88	0.0602976	0.0168884	0.000356503	0.0630957	20	0.0140242
14	ENSG00000119673	ACOT2	74038340	rs11159027	14	74047516	T	C	0.392644	0.0266779	0.00715311	0.000191818	0.226425	0.00949013	8.17e-126	0.117822	0.0319751	0.000228877	0.327706	20	0.0102256
14	ENSG00000177465	ACOT4	74060805	rs12323653	14	74074391	A	G	0.392644	0.0246494	0.00714471	0.000560531	0.561176	0.0113419	0	0.0439245	0.0127626	0.000578147	0.156812	20	0.0197621
14	ENSG00000165898	ISCA2	74962116	rs7148018	14	74957153	T	C	0.349901	0.021426	0.00689017	0.00187314	0.545942	0.00754056	0	0.0392459	0.0126323	0.00189135	0.170734	20	0.0437856
14	ENSG00000054983	GALC	88382086	rs28533072	14	88470978	T	C	0.254473	0.0285943	0.00794393	0.000318816	-0.352513	0.00925421	0	-0.0811155	0.0226355	0.000338953	0.37913	20	0.0136416
14	ENSG00000119720	NRDE2	90770530	rs7145398	14	90732150	C	T	0.39662	-0.0220502	0.00694135	0.00148991	-0.377262	0.00876647	0	0.0584479	0.0184493	0.00153478	0.0636511	20	0.039015
14	ENSG00000100815	TRIP11	92469788	rs67089639	14	92526240	C	A	0.223658	0.0339717	0.00817604	3.25e-05	0.279395	0.00910899	1.33e-206	0.12159	0.0295307	3.83e-05	0.332385	20	0.00283661
15	ENSG00000128928	IVD	40712916	rs7165012	15	40654038	A	G	0.467197	0.0282194	0.00719298	8.74e-05	-0.430107	0.00773247	0	-0.0656102	0.0167652	9.1e-05	0.129775	20	0.00536859
15	ENSG00000103932	RPAP1	41822920	rs1200345	15	41819716	T	C	0.517893	0.0220403	0.00682149	0.0012335	-0.400513	0.00766707	0	-0.0550302	0.0170644	0.0012604	0.533425	20	0.034109
15	ENSG00000137802	MAPKBP1	42093342	rs1197661	15	42144979	G	C	0.398608	-0.0245951	0.00720545	0.000641579	-0.174571	0.0104255	6.2e-63	0.140889	0.0421241	0.000823964	0.0537979	20	0.025257
15	ENSG00000260490	MYL12BP1	42864378	rs11630625	15	42819175	T	A	0.143141	-0.0444238	0.0113826	9.51e-05	-0.231229	0.0304185	2.92e-14	0.19212	0.0553353	0.000516743	0.69868	20	0.018145
15	ENSG00000166262	FAM227B	49766143	rs72731119	15	49923477	T	C	0.0666004	0.0421264	0.0126234	0.000846389	0.259366	0.0307161	3.07e-17	0.16242	0.0523332	0.00191194	0.173864	17	0.0440027
15	ENSG00000128833	MYO5C	52536257	rs2007854	15	52528507	A	G	0.026839	-0.108187	0.0226979	1.88e-06	0.786057	0.0208388	0	-0.137633	0.0291053	2.26e-06	0.168249	20	0.000373179
15	ENSG00000138613	APH1B	63584771	rs75763893	15	63571820	T	C	0.132207	-0.0365822	0.0106821	0.000615602	0.495891	0.0128297	0	-0.0737706	0.0216256	0.000646628	0.676989	20	0.0215031
15	ENSG00000197361	FBXL22	63892089	rs11635472	15	63975690	T	C	0.465209	0.031203	0.00694999	7.13e-06	-0.0724942	0.00801786	1.54e-19	-0.43042	0.107038	5.79e-05	0.479453	20	0.00393455
15	ENSG00000074603	DPP8	65772421	rs12594547	15	65784751	A	G	0.17992	-0.0257728	0.00775952	0.000895509	-0.173696	0.00973655	3.48e-71	0.148379	0.0454406	0.00109337	0.396597	20	0.0309216
15	ENSG00000137764	MAP2K5	67967254	rs4776943	15	67836069	C	T	0.256461	-0.0324507	0.00943351	0.000581849	-0.5758	0.00852855	0	0.0563576	0.0164046	0.000591499	0.24493	20	0.0200956
15	ENSG00000137817	PARP6	72549431	rs28379368	15	72112134	T	G	0.0258449	-0.0588711	0.018056	0.0011123	0.260246	0.0247288	6.7e-26	-0.226213	0.0726339	0.00184301	0.630523	20	0.043164
15	ENSG00000140400	MAN2C1	75654552	rs11636031	15	75815758	C	T	0.281312	-0.0323639	0.00839253	0.00011513	0.91676	0.00802693	0	-0.0353025	0.00915977	0.000116166	0.252621	20	0.00633107
15	ENSG00000169371	SNUPN	75904617	rs8036758	15	75817562	A	G	0.281312	-0.0322129	0.00839144	0.000123649	0.410705	0.0103111	0	-0.0784331	0.0205265	0.000132871	0.39682	20	0.00686031
15	ENSG00000177971	IMP3	75936236	rs13737	15	75932129	T	G	0.270378	-0.0287031	0.00906112	0.00153638	-0.154837	0.00933844	9.63e-62	0.185376	0.0595788	0.00186174	0.337289	20	0.0432684
15	ENSG00000182253	SYNM	99657109	rs11636944	15	99647605	G	T	0.337972	-0.0261201	0.00740616	0.000420601	-0.681452	0.00746492	0	0.0383301	0.0108763	0.000424798	0.846234	20	0.0159895
16	ENSG00000103202	NME4	453546	rs6600214	16	444814	T	C	0.294235	0.0232979	0.00738059	0.00159599	0.512426	0.00937247	0	0.0454659	0.0144272	0.00162492	0.259956	20	0.0402283
16	ENSG00000168101	NUDT16L1	4744777	rs80225946	16	4742859	G	T	0.0208748	0.0788845	0.0200305	8.21e-05	-0.231561	0.0253233	6.01e-20	-0.340663	0.0941832	0.000298005	0.147401	20	0.0124733
16	ENSG00000234719	NPIPB2	12045865	rs2869492	16	12071341	C	T	0.416501	0.0235105	0.0068303	0.000577245	0.469734	0.0102637	0	0.0500507	0.0145819	0.000598276	0.495939	20	0.0202819
16	ENSG00000254852	NPIPA2	14850596	rs9923527	16	15221957	T	C	0.151093	0.0456222	0.0103692	1.08e-05	0.449242	0.0306859	1.56e-48	0.101554	0.0241014	2.51e-05	0.0705981	20	0.00207619
16	ENSG00000103512	NOMO1	14958777	rs7405130	16	15147725	T	C	0.153082	0.0415582	0.0102285	4.85e-05	0.429919	0.023664	9.32e-74	0.0966652	0.0243794	7.34e-05	0.437218	20	0.00462589
16	ENSG00000183458	PKD1P3	15017486	rs28360901	16	15189841	C	G	0.151093	0.0455065	0.0103362	1.07e-05	0.243799	0.0265212	3.83e-20	0.186656	0.0470079	7.17e-05	0.131641	20	0.00455333
16	ENSG00000188599	NPIPP1	15211818	rs9927842	16	15153717	T	C	0.152087	0.0455972	0.0103282	1.01e-05	0.837819	0.0241113	1.49e-264	0.0544237	0.0124266	1.19e-05	0.27768	20	0.00125239
16	ENSG00000205609	EIF3CL	28403050	rs7206214	16	28919341	A	G	0.301193	0.0265962	0.00700323	0.000146043	0.498251	0.0188991	3.57e-153	0.0533791	0.0142007	0.000170658	0.410629	20	0.0082829
16	ENSG00000184110	EIF3C	28723465	rs7206214	16	28919341	A	G	0.301193	0.0265962	0.00700323	0.000146043	0.375083	0.0194094	3.32e-83	0.0709075	0.0190283	0.000194212	0.56257	20	0.00904554
16	ENSG00000251417	ENSG00000251417	28821623	rs8049439	16	28837515	C	T	0.343936	0.030146	0.00687573	1.16e-05	-0.301373	0.0190359	1.88e-56	-0.100029	0.0236734	2.39e-05	0.093052	20	0.00201304
16	ENSG00000178188	SH2B1	28871723	rs12325278	16	28848818	G	A	0.329026	0.0297847	0.00691605	1.66e-05	-0.0590017	0.00819105	5.88e-13	-0.504811	0.13657	0.000218725	0.237736	20	0.00989366
16	ENSG00000196296	ATP2A1	28902778	rs4788101	16	28867804	T	C	0.329026	0.0297753	0.00691603	1.67e-05	0.0899511	0.00817588	3.74e-28	0.331017	0.0825637	6.09e-05	0.0850976	20	0.00403448
16	ENSG00000169682	SPNS1	28990705	rs11645306	16	28983936	G	C	0.262425	0.0234622	0.00724365	0.00119947	0.608614	0.00809963	0	0.0385502	0.0119129	0.00121218	0.192578	20	0.0334384
16	ENSG00000153815	CMIP	81612071	rs3751857	16	81734778	G	C	0.324056	0.0321517	0.00770611	3.02e-05	0.146725	0.0087425	3.25e-63	0.219128	0.0541192	5.14e-05	0.572984	20	0.00354112
16	ENSG00000158792	SPATA2L	89765432	rs396742	16	89768056	G	C	0.456262	0.0281238	0.00708642	7.23e-05	-0.325051	0.00798266	0	-0.0865211	0.0219042	7.82e-05	0.188193	20	0.00482992
16	ENSG00000260507	ENSG00000260507	90172113	rs2078478	16	90130136	T	C	0.157058	-0.0240284	0.00739033	0.00114866	0.300545	0.0278282	3.44e-27	-0.0799494	0.0256799	0.00185002	0.0626301	20	0.043164
17	ENSG00000219200	RNASEK	6916793	rs11571353	17	6914340	T	C	0.0725646	-0.0312951	0.0101436	0.00203418	-0.385585	0.0155011	1.4e-136	0.0811628	0.0265086	0.0022005	0.399625	20	0.0481046
17	ENSG00000072778	ACADVL	7124518	rs507506	17	7118322	A	G	0.416501	-0.0278507	0.00705616	7.91e-05	0.321665	0.00795066	0	-0.086583	0.0220405	8.55e-05	0.415886	20	0.00520114
17	ENSG00000004975	DVL2	7133262	rs2017365	17	7122624	G	A	0.378728	-0.0285619	0.00716059	6.64e-05	0.117543	0.00824075	3.69e-46	-0.242992	0.0632562	0.00012234	0.0950077	20	0.00656635
17	ENSG00000264290	ENSG00000264290	27897067	rs2303623	17	27910706	T	C	0.425447	-0.0279693	0.00687242	4.71e-05	0.131399	0.019174	7.23e-12	-0.212857	0.0608295	0.00046658	0.703657	20	0.0168743
17	ENSG00000108262	GIT1	27910779	rs894606	17	27909352	T	C	0.429423	-0.0288333	0.00684122	2.5e-05	-0.370038	0.00773324	0	0.0779199	0.0185595	2.69e-05	0.340827	20	0.00218983
17	ENSG00000196712	NF1	29565539	rs12943365	17	29680526	C	G	0.372763	0.04394	0.00695549	2.66e-10	0.220734	0.0120183	2.44e-75	0.199064	0.0333227	2.32e-09	0.413396	20	1.25e-06
17	ENSG00000126861	OMG	29611794	rs2952994	17	29422861	A	T	0.286282	0.0414763	0.00715571	6.78e-09	0.0704595	0.00863325	3.31e-16	0.588655	0.124564	2.29e-06	0.0977414	20	0.000374922
17	ENSG00000185862	EVI2B	29635957	rs9902893	17	29625638	A	G	0.2833	0.0354233	0.00711752	6.46e-07	-0.117582	0.00853514	3.54e-43	-0.301265	0.0643616	2.86e-06	0.100991	20	0.000444038
17	ENSG00000126860	EVI2A	29646740	rs964288	17	29679246	G	A	0.379722	0.0368631	0.00692178	1.01e-07	-0.368562	0.0078596	0	-0.100019	0.0189012	1.21e-07	0.206772	20	3.46e-05
17	ENSG00000267074	ENSG00000267074	33831999	rs4796097	17	33860226	C	T	0.361829	-0.0240075	0.00777355	0.00201266	-0.39642	0.0201591	4.34e-86	0.0605607	0.0198497	0.00228111	0.377476	20	0.0488478
17	ENSG00000005955	ENSG00000005955	34923507	rs11650008	17	34892731	A	C	0.45328	0.027331	0.00686022	6.78e-05	-0.610992	0.010707	0	-0.0447322	0.0112553	7.06e-05	0.322344	20	0.00450359
17	ENSG00000108272	ENSG00000108272	34952731	rs11657469	17	34876195	T	A	0.469185	-0.0263469	0.00688376	0.000129509	-0.297965	0.00779099	0	0.0884228	0.023218	0.000139882	0.426945	20	0.00719867
17	ENSG00000263412	NFE2L1-DT	46123969	rs8071778	17	46080233	C	G	0.166998	-0.0390131	0.00995997	8.97e-05	-0.134931	0.0145178	1.48e-20	0.289133	0.0801028	0.000306752	0.651581	20	0.0127375
17	ENSG00000002919	SNX11	46190577	rs4794451	17	46184781	A	G	0.230616	-0.0416773	0.00803083	2.11e-07	-0.529423	0.00894807	0	0.0787221	0.0152273	2.34e-07	0.62691	20	6.23e-05
17	ENSG00000005884	ITGA3	48150588	rs59351594	17	48137665	A	G	0.0775348	-0.0520614	0.0108572	1.63e-06	-0.158986	0.0127276	8.32e-36	0.32746	0.0731491	7.58e-06	0.161419	20	0.00088835
17	ENSG00000005379	TSPOAP1	56392372	rs12948345	17	56427656	T	C	0.213718	0.0303963	0.00913711	0.00087884	0.141575	0.0107416	1.14e-39	0.214701	0.0665632	0.00125741	0.360378	20	0.0341014
17	ENSG00000108375	RNF43	56462408	rs12948345	17	56427656	T	C	0.213718	0.0303963	0.00913711	0.00087884	0.0925431	0.0107222	6.08e-18	0.328456	0.105814	0.00190862	0.832626	20	0.0440027
17	ENSG00000224383	PRR29	62078687	rs60655579	17	62104952	G	A	0.383698	-0.0228975	0.00740055	0.00197465	-0.166311	0.00910836	1.75e-74	0.137678	0.0451325	0.00228429	0.130322	20	0.0488478
17	ENSG00000198265	HELZ	65154329	rs8065374	17	65164997	T	G	0.200795	-0.0237871	0.00765547	0.00188869	-0.200638	0.010166	1.05e-86	0.118557	0.0386255	0.00214492	0.935106	20	0.0472846
17	ENSG00000182481	KPNA2	66037296	rs62086903	17	66016006	C	T	0.244533	0.045467	0.00758749	2.07e-09	-0.078756	0.0108146	3.28e-13	-0.577314	0.124765	3.71e-06	0.302163	20	0.000532136
17	ENSG00000237854	LINC00674	66104854	rs11547173	17	66125508	A	T	0.182903	0.0382855	0.00840883	5.29e-06	0.221695	0.0246816	2.65e-19	0.172695	0.0425243	4.88e-05	0.121674	20	0.00342274
17	ENSG00000055483	USP36	76810493	rs8072569	17	76787000	G	A	0.431412	0.0254037	0.00706293	0.000322211	-0.5972	0.00735037	0	-0.042538	0.0118383	0.000326584	0.100972	20	0.0133178
17	ENSG00000185298	CCDC137	79637164	rs55840826	17	79627189	C	T	0.0586481	-0.0590589	0.0167197	0.000411984	-0.387909	0.0182578	3.57e-100	0.152249	0.0436937	0.000493121	0.133934	20	0.0175511
17	ENSG00000167363	FN3K	80701262	rs1046896	17	80685533	T	C	0.348907	0.0271364	0.00773771	0.000453127	-0.324607	0.00851852	0	-0.0835977	0.0239379	0.000478928	0.929361	20	0.0172019
18	ENSG00000266405	CBX3P2	2653781	rs11660259	18	2636514	G	A	0.410537	0.0239541	0.00687143	0.000490219	0.181485	0.0191085	2.15e-21	0.13199	0.0403322	0.00106577	0.393543	20	0.0303049
18	ENSG00000141452	RMC1	21097609	rs891389	18	21087531	T	C	0.346918	0.0439606	0.00711891	6.61e-10	-0.263722	0.00826061	1.19e-223	-0.166693	0.0274944	1.34e-09	0.284212	20	8.08e-07
18	ENSG00000141384	TAF4B	23888774	rs9951169	18	23740118	A	C	0.0984095	-0.0315419	0.00982532	0.00132611	0.181297	0.0154122	6.04e-32	-0.173979	0.0561765	0.00195485	0.212863	20	0.04434
18	ENSG00000134759	ELP2	33733658	rs1785930	18	33723718	G	A	0.375746	0.0261652	0.0071113	0.000233803	0.686833	0.0108411	0	0.0380954	0.0103712	0.000239537	0.0697441	20	0.0106208
18	ENSG00000260552	COSMOC	33763685	rs13425	18	33760150	A	G	0.375746	0.0253763	0.00713	0.000372152	0.596174	0.0189354	1.41e-217	0.0425653	0.0120358	0.000405368	0.0916538	20	0.0155528
18	ENSG00000082212	ME2	48440055	rs2427777	18	48450906	G	A	0.464215	-0.0213391	0.00681311	0.00173584	-0.248638	0.00792098	2.79e-216	0.085824	0.0275378	0.00182957	0.240157	20	0.0430538
18	ENSG00000141642	ELAC1	48504426	rs9709976	18	48663873	A	G	0.465209	-0.0221736	0.00683806	0.00118413	0.0730082	0.00806257	1.36e-19	-0.303714	0.0994859	0.00226691	0.145398	20	0.0488085
18	ENSG00000196628	TCF4	53110790	rs78196382	18	52995853	G	C	0.0387674	0.077001	0.023322	0.00096117	-0.191679	0.0182892	1.06e-25	-0.401719	0.127567	0.00163786	0.148697	20	0.0403577
18	ENSG00000091157	WDR7	54508701	rs551556	18	54252084	C	A	0.131213	0.0343961	0.0104178	0.00096117	-0.133764	0.0114839	2.35e-31	-0.25714	0.0809501	0.00149053	0.202083	20	0.038353
18	ENSG00000074657	ZNF532	56591772	rs34538306	18	56656824	G	A	0.32505	-0.0260738	0.0073076	0.000359658	0.234927	0.0140038	3.66e-63	-0.110987	0.0318016	0.000483064	0.525151	20	0.0173109
19	ENSG00000130270	ATP8B3	1797174	rs7250872	19	1811603	T	C	0.314115	-0.0224439	0.00702447	0.00139778	0.169611	0.0100106	2.16e-64	-0.132326	0.0421451	0.00169085	0.772673	20	0.0410194
19	ENSG00000183617	MRPL54	3765617	rs7245624	19	3762926	G	A	0.372763	0.0233621	0.00707544	0.000960462	-0.724173	0.0106709	0	-0.0322604	0.00978193	0.00097391	0.897856	20	0.028256
19	ENSG00000127666	TICAM1	4823830	rs10405449	19	4821949	T	C	0.375746	0.02201	0.00711418	0.00197601	0.204344	0.00814141	5.05e-139	0.10771	0.0350781	0.00213642	0.110324	20	0.0471635
19	ENSG00000133246	PRAM1	8561468	rs7508201	19	8559154	T	G	0.260437	0.0264631	0.00855394	0.00197697	-0.282496	0.0132216	2.76e-101	-0.0936759	0.0305956	0.0022005	0.407597	20	0.0481046
19	ENSG00000105612	DNASE2	12989153	rs2293682	19	12989560	A	G	0.243539	0.0325117	0.0072488	7.29e-06	-0.53859	0.00854904	0	-0.0603645	0.0134929	7.68e-06	0.0868137	20	0.000893446
19	ENSG00000130300	PLVAP	17475208	rs8102944	19	17438642	A	G	0.277336	-0.0273142	0.00858183	0.00145861	0.122964	0.00949133	2.19e-38	-0.222132	0.0718667	0.00199561	0.391308	20	0.0450044
19	ENSG00000129933	MAU2	19450527	rs9304960	19	19465529	A	G	0.152087	0.0445534	0.00962451	3.67e-06	-0.940509	0.0104235	0	-0.0473716	0.0102468	3.78e-06	0.0554063	20	0.000534631
19	ENSG00000105726	ATP13A1	19765254	rs58434384	19	19786099	G	A	0.082505	0.0543517	0.0144612	0.000170974	0.7374	0.0143534	0	0.0737072	0.0196635	0.000177943	0.275456	20	0.00846457
19	ENSG00000266904	LINC00663	19877703	rs248943	19	19885076	A	C	0.492048	0.0250717	0.00687979	0.00026817	0.114386	0.00996207	1.62e-30	0.219184	0.0631017	0.000513709	0.155787	20	0.0181195
19	ENSG00000124302	CHST8	34188637	rs55678526	19	34096417	C	A	0.2833	0.02678	0.00780646	0.000602476	0.159494	0.00888627	4.94e-72	0.167906	0.0498311	0.000753051	0.708272	20	0.0236871
19	ENSG00000161277	THAP8	36535775	rs12981654	19	36524282	C	T	0.329026	0.0324823	0.00723746	7.19e-06	-0.163327	0.00840392	3.93e-84	-0.198879	0.045479	1.23e-05	0.0902077	20	0.00127394
19	ENSG00000181007	ZFP82	36891790	rs56378871	19	36905554	A	G	0.198807	-0.0267468	0.00844779	0.00154479	-0.566569	0.00917848	0	0.0472084	0.01493	0.00156704	0.43951	20	0.0392916
19	ENSG00000267260	LOC728485	37266017	rs1673087	19	37264190	A	G	0.322068	-0.0264648	0.00708215	0.00018635	-0.150635	0.0114433	1.42e-39	0.175688	0.048873	0.00032465	0.0664219	20	0.0133047
19	ENSG00000188283	ZNF383	37721828	rs320889	19	37695602	A	G	0.314115	-0.0245156	0.00721086	0.000674295	-0.0659098	0.0084669	7e-15	0.371957	0.119384	0.00183554	0.410529	20	0.0431297
19	ENSG00000130201	ENSG00000130201	45726674	rs145605569	19	45742902	T	C	0.261431	0.0275895	0.00747481	0.000223383	0.0747114	0.00904321	1.44e-16	0.369281	0.10958	0.000751773	0.418381	20	0.0236871
19	ENSG00000104879	CKM	45817953	rs386569	19	45787046	G	A	0.319085	-0.0269388	0.00736167	0.000252877	0.277959	0.00858524	5.9e-230	-0.0969164	0.0266534	0.00027671	0.630182	20	0.0117385
19	ENSG00000177045	SIX5	46270092	rs4802275	19	46260375	T	C	0.467197	-0.0417829	0.0068414	1.01e-09	0.144507	0.00862809	5.82e-63	-0.289142	0.0503926	9.59e-09	0.142259	20	4.56e-06
19	ENSG00000185800	DMWD	46291132	rs62111759	19	46296230	T	A	0.468191	-0.0419179	0.00684234	9e-10	0.243306	0.00784476	3.37e-211	-0.172285	0.0286657	1.85e-09	0.0748135	20	1.08e-06
19	ENSG00000211513	MIR320E	47212576	rs443081	19	47212343	T	C	0.150099	-0.0322646	0.00918473	0.000443323	0.438719	0.02596	4.51e-64	-0.0735427	0.0213828	0.000583143	0.099691	20	0.0198547
19	ENSG00000118162	KPTN	47982963	rs117027205	19	48066065	T	C	0.0188867	-0.0774626	0.017822	1.38e-05	0.464759	0.0446077	2.04e-25	-0.166673	0.0415498	6.04e-05	0.268287	20	0.00403448
19	ENSG00000169169	CPT1C	50205571	rs721885	19	50196451	T	C	0.345924	-0.0238882	0.0075003	0.00144774	-0.117922	0.00867648	4.53e-42	0.202576	0.065327	0.00192897	0.314452	20	0.0441284
20	ENSG00000230839	ENSG00000230839	1791457	rs687913	20	1785597	T	C	0.341948	0.025373	0.00704739	0.000317804	-0.238145	0.0200726	1.82e-32	-0.106544	0.0309254	0.000570638	0.807614	9	0.0196419
20	ENSG00000101421	CHMP4B	32420641	rs2626562	20	32409142	G	A	0.475149	-0.0268959	0.00692599	0.000103036	0.363624	0.00769694	0	-0.0739663	0.0191114	0.000108712	0.280662	20	0.00605087
20	ENSG00000078814	MYH7B	33576723	rs6120825	20	33671141	C	A	0.197813	0.0283984	0.00832494	0.000646666	0.131464	0.00986154	1.53e-40	0.216016	0.0653651	0.000950566	0.0687159	20	0.0279402
20	ENSG00000131043	AAR2	34841610	rs115989692	20	34739488	G	T	0.0318091	0.0625861	0.0179298	0.000481903	-1.01929	0.0258456	0	-0.0614016	0.0176592	0.000507009	0.156457	20	0.0180045
20	ENSG00000204103	MAFB	39316184	rs2902942	20	39091892	A	G	0.200795	0.0282417	0.00890236	0.00151196	0.21901	0.00935678	3.66e-121	0.128951	0.0410198	0.0016686	0.484377	20	0.0408466
20	ENSG00000124198	ARFGEF2	47595828	rs35667796	20	47803301	C	A	0.207753	-0.0261927	0.00823268	0.00146487	-0.20038	0.00985948	7.95e-92	0.130715	0.0415857	0.00167071	0.125553	20	0.0408466
20	ENSG00000124201	ZNFX1	47874723	rs13038866	20	47849216	A	G	0.203777	-0.0265743	0.00844091	0.00164233	-0.240039	0.00955751	3.39e-139	0.110708	0.03544	0.00178515	0.578296	20	0.042481
20	ENSG00000222365	SNORD12B	47896901	rs237741	20	47903680	A	C	0.201789	-0.0266277	0.00844361	0.00161272	-0.667156	0.0165991	0	0.0399123	0.012695	0.00166696	0.241323	20	0.0408466
20	ENSG00000101158	NELFCD	57563225	rs6070694	20	57591126	A	G	0.159046	-0.0333691	0.00805154	3.41e-05	-0.706633	0.012352	0	0.0472226	0.0114241	3.57e-05	0.08464	20	0.00272104
20	ENSG00000101187	SLCO4A1	61295467	rs2236553	20	61289743	C	T	0.22167	0.0381841	0.00819254	3.15e-06	0.0993101	0.0107504	2.52e-20	0.384494	0.0923998	3.17e-05	0.123598	20	0.00248456
20	ENSG00000130589	HELZ2	62197515	rs2777939	20	62243810	C	T	0.138171	-0.0366894	0.00796301	4.08e-06	-0.170872	0.0144359	2.52e-32	0.214718	0.0500083	1.76e-05	0.174964	20	0.00165187
20	ENSG00000130584	ZBTB46	62418808	rs6062322	20	62441599	T	A	0.193837	-0.0302509	0.00895814	0.000733027	0.0972737	0.0110619	1.45e-18	-0.310987	0.0986491	0.00161901	0.0842338	20	0.0401628
20	ENSG00000125510	OPRL1	62721761	rs6090043	20	62717930	T	C	0.483101	-0.0385398	0.00689079	2.23e-08	-0.436714	0.00873878	0	0.0882494	0.0158772	2.73e-08	0.210811	20	1.1e-05
21	ENSG00000184787	UBE2G2	46205444	rs62220109	21	46213074	G	C	0.316103	-0.023792	0.00747877	0.00146632	-0.246093	0.00831899	2.54e-192	0.0966788	0.0305652	0.00156134	0.103543	20	0.0392916
22	ENSG00000099968	BCL2L13	18162504	rs2024229	22	18132812	G	T	0.313121	-0.0293385	0.00754741	0.000101396	-0.51787	0.00822787	0	0.0566522	0.0146017	0.000104527	0.274427	20	0.00592296
22	ENSG00000099910	KLHL22	20816849	rs62219034	22	20800256	T	C	0.285288	-0.0348747	0.00737623	2.27e-06	0.100866	0.00885971	4.98e-30	-0.345753	0.0791844	1.26e-05	0.827234	20	0.00130418
22	ENSG00000161179	YDJC	21983365	rs861852	22	21991072	C	T	0.248509	0.02751	0.00850231	0.00121389	-0.115794	0.0106145	1.04e-27	-0.237578	0.0765879	0.00192203	0.616355	20	0.0440578
22	ENSG00000228839	PIK3IP1-DT	31711246	rs5997949	22	31701821	A	G	0.274354	-0.026282	0.00731303	0.000325807	-0.300081	0.0208587	6.3e-47	0.087583	0.0251191	0.000488998	0.196058	20	0.0174439
22	ENSG00000100220	RTCB	32795905	rs12530	22	32783904	C	T	0.148111	-0.028698	0.0085572	0.000797462	-0.164882	0.0110127	1.12e-50	0.174052	0.0531849	0.00106573	0.536864	20	0.0303049
22	ENSG00000100281	HMGXB4	35672622	rs2072705	22	35682444	T	C	0.341948	0.0262726	0.0069635	0.000161365	-0.172245	0.00902533	3.39e-81	-0.152531	0.0412104	0.000214526	0.415933	20	0.00978835
22	ENSG00000185022	MAFF	38605203	rs4820323	22	38599767	C	G	0.425447	-0.0279169	0.00696093	6.06e-05	0.13232	0.0080161	3.28e-61	-0.21098	0.0541372	9.73e-05	0.116645	20	0.00565848
22	ENSG00000183569	SERHL2	42960005	rs137112	22	43009759	T	C	0.32505	0.0301105	0.00718526	2.78e-05	-0.257271	0.0153571	5.42e-63	-0.117038	0.0287893	4.8e-05	0.424856	20	0.00339118
22	ENSG00000100227	POLDIP3	42995347	rs1043606	22	42981678	C	T	0.183897	0.0357054	0.00881336	5.09e-05	0.165845	0.0106088	4.35e-55	0.215294	0.0548977	8.79e-05	0.296751	20	0.00522699
22	ENSG00000234009	RPL5P34	43172857	rs9611968	22	43324762	T	C	0.430417	0.0277794	0.00716379	0.000105427	-0.0781012	0.0110418	1.51e-12	-0.355685	0.104604	0.000673159	0.335803	20	0.0221044
22	ENSG00000242247	ARFGAP3	43223310	rs5751391	22	43261499	A	G	0.466203	0.0279498	0.00703543	7.11e-05	-0.204542	0.00791457	2.86e-147	-0.136645	0.0348	8.62e-05	0.185654	20	0.00520114

## Sheet: Table S3
Table S3. Characteristics of ten single cell sequencing datasets
Accession	Number of diabetic individuals	Number of non-diabetic individuals	Total number of cells	Sequencing year	Platform	Instrument
E-MTAB-5061	4	6	2061	2016	Smart-seq2	Illumina HiSeq 2000
GSE101207	3	6	23737	2021	Drop-seq	Illumina HiSeq 2000
GSE124742	7	3	4867	2019	Smart-seq2	Illumina NextSeq 500
GSE153855	5	6	3840	2020	Smart-seq2	Illumina HiSeq 2500
GSE154126	10	4	802	2020	Smart-seq2	Illumina HiSeq 2000
GSE195986	4	7	21703	2022	Drop-seq	Illumina HiSeq 2500
GSE81608	6	12	1600	2016	Smart-seq2	Illumina HiSeq 2500
GSE83139	2	3	322	2016	Smart-seq2	Illumina HiSeq 2000
GSE84133	1	3	8478	2016	Smart-seq2	Illumina HiSeq 2500
GSE86473	3	5	640	2017	Smart-seq2	Illumina NextSeq 500
Sum	45	55	68050

## Sheet: Table S4
Table S4. Cell count and mean gene count of pancreatic cells across ten single cell RNA-sequencing datasets
Dataset accession	Health status	Cell type	Cell count	Mean gene count
EMTAB5061	Diabetic	Acinar	73	1538.79
EMTAB5061	Diabetic	Alpha	443	1262.47
EMTAB5061	Diabetic	Beta	99	1317.84
EMTAB5061	Diabetic	Ductal	306	1451.33
EMTAB5061	Diabetic	Endothelial	3	1125
EMTAB5061	Diabetic	Epsilon	2	1198
EMTAB5061	Diabetic	Gamma	122	1233.86
EMTAB5061	NonDiabetic	Acinar	112	1529.21
EMTAB5061	NonDiabetic	Alpha	443	1072.82
EMTAB5061	NonDiabetic	Beta	171	983.901
EMTAB5061	NonDiabetic	Ductal	194	1239.84
EMTAB5061	NonDiabetic	Endothelial	13	864.692
EMTAB5061	NonDiabetic	Epsilon	5	925.8
EMTAB5061	NonDiabetic	Gamma	75	904.28
GSE101207	Diabetic	Alpha	2584	584.547
GSE101207	Diabetic	Beta	1638	704.405
GSE101207	Diabetic	Delta	30	542
GSE101207	Diabetic	Ductal	333	630.655
GSE101207	Diabetic	Endothelial	18	307.056
GSE101207	Diabetic	Gamma	216	529.565
GSE101207	Diabetic	Stellate	187	566.048
GSE101207	NonDiabetic	Alpha	8381	704.823
GSE101207	NonDiabetic	Beta	6855	812.691
GSE101207	NonDiabetic	Delta	636	623.915
GSE101207	NonDiabetic	Ductal	978	640.461
GSE101207	NonDiabetic	Endothelial	159	334.17
GSE101207	NonDiabetic	Gamma	695	629.793
GSE101207	NonDiabetic	Stellate	1027	735.681
GSE124742	Diabetic	Acinar	270	2417.71
GSE124742	Diabetic	Alpha	947	3167.74
GSE124742	Diabetic	Beta	304	4071.5
GSE124742	Diabetic	Delta	19	7376.68
GSE124742	Diabetic	Ductal	289	4855.6
GSE124742	Diabetic	Endothelial	17	1681.76
GSE124742	Diabetic	Gamma	14	7620.14
GSE124742	Diabetic	Stellate	79	3028.14
GSE124742	NonDiabetic	Acinar	149	3215.74
GSE124742	NonDiabetic	Alpha	1573	4200.63
GSE124742	NonDiabetic	Beta	923	4419.38
GSE124742	NonDiabetic	Delta	50	6239.52
GSE124742	NonDiabetic	Ductal	111	4513.61
GSE124742	NonDiabetic	Endothelial	37	2672.11
GSE124742	NonDiabetic	Gamma	25	7384.48
GSE124742	NonDiabetic	Stellate	60	3562.68
GSE153855	Diabetic	Acinar	332	5939.71
GSE153855	Diabetic	Alpha	945	5555.11
GSE153855	Diabetic	Beta	287	5995.27
GSE153855	Diabetic	Delta	145	5833.56
GSE153855	Diabetic	Ductal	119	6359.28
GSE153855	Diabetic	Endothelial	39	5068.82
GSE153855	Diabetic	Mesenchymal	53	6251.7
GSE153855	NonDiabetic	Acinar	177	4544.76
GSE153855	NonDiabetic	Alpha	968	4349.45
GSE153855	NonDiabetic	Beta	300	4869.47
GSE153855	NonDiabetic	Delta	210	5093.8
GSE153855	NonDiabetic	Ductal	150	4672.73
GSE153855	NonDiabetic	Endothelial	23	5022.65
GSE153855	NonDiabetic	Mesenchymal	92	6516.71
GSE154126	Diabetic	Acinar	37	5578.16
GSE154126	Diabetic	Alpha	213	5376.61
GSE154126	Diabetic	Beta	87	6167.29
GSE154126	Diabetic	Ductal	94	6261.78
GSE154126	Diabetic	Endothelial	9	5936.89
GSE154126	Diabetic	Gamma	35	6559.46
GSE154126	Diabetic	Mesenchymal	23	6426.09
GSE154126	NonDiabetic	Acinar	34	6656.09
GSE154126	NonDiabetic	Alpha	106	5338.73
GSE154126	NonDiabetic	Beta	99	5893.42
GSE154126	NonDiabetic	Ductal	27	6703.19
GSE154126	NonDiabetic	Endothelial	13	5500.15
GSE154126	NonDiabetic	Gamma	8	6592
GSE154126	NonDiabetic	Mesenchymal	17	6516.29
GSE195986	Diabetic	Acinar	106	966.726
GSE195986	Diabetic	Alpha	2147	774.685
GSE195986	Diabetic	Beta	3691	1187.62
GSE195986	Diabetic	Ductal	830	1068.54
GSE195986	Diabetic	Endothelial	83	1353.73
GSE195986	Diabetic	Stellate	817	1008.1
GSE195986	NonDiabetic	Acinar	254	971.268
GSE195986	NonDiabetic	Alpha	5447	884.415
GSE195986	NonDiabetic	Beta	4721	1265.95
GSE195986	NonDiabetic	Ductal	1331	1066.6
GSE195986	NonDiabetic	Endothelial	277	1220.13
GSE195986	NonDiabetic	Stellate	1999	1137.66
GSE81608	Diabetic	Alpha	569	5418.36
GSE81608	Diabetic	Beta	296	5360.42
GSE81608	Diabetic	Delta	30	5433.77
GSE81608	Diabetic	Gamma	54	5901.41
GSE81608	NonDiabetic	Alpha	377	5911.19
GSE81608	NonDiabetic	Beta	207	5813.96
GSE81608	NonDiabetic	Delta	28	6037.5
GSE81608	NonDiabetic	Gamma	39	6038.21
GSE83139	Diabetic	Acinar	3	19949
GSE83139	Diabetic	Alpha	100	19949
GSE83139	Diabetic	Beta	38	19949
GSE83139	Diabetic	Delta	4	19949
GSE83139	Diabetic	Ductal	11	19949
GSE83139	Diabetic	Gamma	12	19949
GSE83139	Diabetic	Mesenchymal	5	19949
GSE83139	NonDiabetic	Acinar	1	19949
GSE83139	NonDiabetic	Alpha	79	19949
GSE83139	NonDiabetic	Beta	48	19949
GSE83139	NonDiabetic	Delta	4	19949
GSE83139	NonDiabetic	Ductal	12	19949
GSE83139	NonDiabetic	Gamma	4	19949
GSE83139	NonDiabetic	Mesenchymal	1	19949
GSE84133	Diabetic	Acinar	78	2534.33
GSE84133	Diabetic	Alpha	290	2011.46
GSE84133	Diabetic	Beta	492	2190.7
GSE84133	Diabetic	Delta	103	1935.11
GSE84133	Diabetic	Ductal	202	2534.51
GSE84133	Diabetic	Endothelial	7	2009.57
GSE84133	Diabetic	Gamma	59	1824.95
GSE84133	Diabetic	Mesenchymal	58	2484.17
GSE84133	NonDiabetic	Acinar	1082	1983.66
GSE84133	NonDiabetic	Alpha	2019	1764.18
GSE84133	NonDiabetic	Beta	2010	1811.95
GSE84133	NonDiabetic	Delta	542	1657.9
GSE84133	NonDiabetic	Ductal	696	2077.38
GSE84133	NonDiabetic	Endothelial	243	1648.3
GSE84133	NonDiabetic	Gamma	176	1636.25
GSE84133	NonDiabetic	Mesenchymal	421	1914.47
GSE86473	Diabetic	Acinar	21	7488.1
GSE86473	Diabetic	Alpha	248	7623.98
GSE86473	Diabetic	Beta	275	7745.59
GSE86473	Diabetic	Delta	30	6868.87
GSE86473	Diabetic	Ductal	28	7810.18
GSE86473	Diabetic	Stellate	35	7955.23
GSE86473	NonDiabetic	Acinar	3	16265.3

## Sheet: Table S5
Table S5. Comparative Expression Analysis of eGenes in Heterogeneous Datasets
Gene	GSE195986_expressed	GSE195986_cells	GSE83139_expressed	GSE83139_cells	GSE154126_expressed	GSE154126_cells	GSE153855_expressed	GSE153855_cells	GSE124742_expressed	GSE124742_cells	GSE101207_expressed	GSE101207_cells	GSE84133_expressed	GSE84133_cells	GSE81608_expressed	GSE81608_cells	EMTAB5061_expressed	EMTAB5061_cells	GSE86473_expressed	GSE86473_cells
PHF13	Yes	700	Yes	322	Yes	145	Yes	751	Yes	452	Yes	371	Yes	772	Yes	200	Yes	599	Yes	92
UBE4B	Yes	749	Yes	322	Yes	472	Yes	2096	Yes	1619	Yes	545	Yes	812	Yes	773	Yes	1149	Yes	610
RPS16P1	No	0	No	0	No	0	No	0	No	0	No	0	No	0	Yes	253	No	0	No	0
PHACTR4	Yes	1351	Yes	322	Yes	588	Yes	2011	Yes	1927	Yes	1132	Yes	1085	Yes	889	Yes	1340	Yes	640
YTHDF2	Yes	2602	Yes	322	Yes	642	Yes	2544	Yes	2789	Yes	1494	Yes	2235	Yes	977	Yes	1648	Yes	451
SH3D21	Yes	97	Yes	322	Yes	5	Yes	163	Yes	184	Yes	26	Yes	43	Yes	9	Yes	54	Yes	12
OXCT2	Yes	39	Yes	322	Yes	7	Yes	125	Yes	217	Yes	74	Yes	138	Yes	31	Yes	98	Yes	14
DPH2	Yes	354	Yes	322	Yes	183	Yes	1043	Yes	591	Yes	187	Yes	472	Yes	172	Yes	724	Yes	70
ZSWIM5	Yes	81	Yes	322	Yes	143	Yes	812	Yes	378	Yes	82	Yes	234	Yes	207	Yes	408	Yes	113
RPL7AP16	No	0	No	0	No	0	No	0	No	0	No	0	No	0	Yes	9	No	0	No	0
IPP	Yes	921	Yes	322	Yes	323	Yes	736	Yes	554	Yes	628	Yes	107	Yes	413	Yes	598	Yes	245
STIL	Yes	63	Yes	322	Yes	30	Yes	165	Yes	224	Yes	25	Yes	30	Yes	32	Yes	143	Yes	472
LRRC7	Yes	1	Yes	322	Yes	13	Yes	17	Yes	405	Yes	1	Yes	3	Yes	1	Yes	8	Yes	76
GSTM2	Yes	49	Yes	322	Yes	190	Yes	1411	Yes	1458	Yes	96	Yes	20	Yes	565	Yes	960	Yes	471
LINC01750	No	0	No	0	No	0	No	0	No	0	No	0	No	0	Yes	64	No	0	Yes	20
AP4B1-AS1	Yes	4	No	0	No	0	Yes	113	Yes	50	No	0	No	0	Yes	168	Yes	65	No	0
ANP32E	Yes	5768	Yes	322	Yes	764	Yes	2425	Yes	2299	Yes	3691	Yes	1250	Yes	1478	Yes	1633	Yes	588
MLLT11	Yes	2450	Yes	322	Yes	484	Yes	1536	Yes	1365	Yes	1398	Yes	1407	Yes	901	Yes	1105	Yes	376
FCGR2C	No	0	Yes	322	Yes	4	Yes	35	Yes	46	Yes	1	No	0	Yes	17	Yes	6	No	0
HSPA7	Yes	773	Yes	322	Yes	3	Yes	47	Yes	158	Yes	249	No	0	Yes	13	Yes	16	No	0
LAMC1	Yes	1886	Yes	322	Yes	569	Yes	1752	Yes	1466	Yes	712	Yes	2000	Yes	578	Yes	1159	Yes	316
CHIT1	No	0	No	0	Yes	1	Yes	11	Yes	46	No	0	Yes	1	Yes	2	Yes	2	Yes	4
MDM4	Yes	1484	Yes	322	Yes	792	Yes	2849	Yes	3496	Yes	877	Yes	1078	Yes	1563	Yes	1756	Yes	640
NUCKS1	Yes	15099	Yes	322	Yes	790	Yes	3203	Yes	3750	Yes	12802	Yes	5433	Yes	1587	Yes	2026	Yes	627
CNIH4	Yes	3925	Yes	322	Yes	582	Yes	2578	Yes	2212	Yes	2176	Yes	1809	Yes	964	Yes	1587	Yes	570
RAB4A	Yes	3025	Yes	322	Yes	430	Yes	2420	Yes	1890	Yes	2582	Yes	2081	Yes	747	Yes	1518	Yes	306
CCSAP	Yes	692	No	0	No	0	Yes	893	Yes	680	Yes	280	Yes	256	Yes	403	Yes	483	Yes	284
ERO1B	Yes	7320	No	0	No	0	No	0	Yes	3451	Yes	9493	Yes	3821	Yes	1570	No	0	Yes	640
PDIA6	Yes	12862	Yes	322	Yes	758	Yes	3220	Yes	3310	Yes	8110	Yes	5169	Yes	1364	Yes	1943	Yes	592
ADGRF3	Yes	23	No	0	No	0	No	0	Yes	303	Yes	52	Yes	70	Yes	90	No	0	Yes	61
MAP4K3-DT	No	0	No	0	No	0	No	0	No	0	No	0	No	0	Yes	1316	No	0	No	0
CEP68	Yes	622	Yes	322	Yes	418	Yes	1227	Yes	847	Yes	541	Yes	653	Yes	386	Yes	821	Yes	619
GMCL1	Yes	1974	Yes	322	Yes	273	Yes	1042	Yes	959	Yes	918	Yes	911	Yes	322	Yes	899	Yes	412
CHMP3	Yes	1056	Yes	322	Yes	763	Yes	1492	Yes	3080	Yes	1310	Yes	3614	Yes	1415	Yes	1290	Yes	614
TSGA10	Yes	690	Yes	322	Yes	363	Yes	1094	Yes	1034	Yes	672	Yes	648	Yes	457	Yes	828	Yes	460
SMC3P1	No	0	No	0	No	0	No	0	No	0	No	0	No	0	Yes	241	No	0	No	0
RANBP2	Yes	2669	Yes	322	Yes	754	Yes	2898	Yes	3830	Yes	1652	Yes	1559	Yes	1507	Yes	1669	Yes	605
IL1RN	Yes	236	Yes	322	Yes	40	Yes	150	Yes	254	Yes	33	Yes	97	Yes	19	Yes	209	Yes	12
STEAP3	Yes	450	Yes	322	Yes	111	Yes	556	Yes	200	Yes	93	Yes	490	Yes	92	Yes	365	Yes	61
MAP3K2-DT	No	0	No	0	No	0	No	0	No	0	No	0	No	0	Yes	167	No	0	Yes	635
RBMS1	Yes	994	Yes	322	Yes	262	Yes	596	Yes	584	Yes	334	Yes	988	Yes	159	Yes	349	Yes	230
DHRS9	Yes	55	Yes	322	Yes	12	Yes	51	Yes	183	Yes	8	Yes	145	Yes	13	Yes	4	Yes	57
CDCA7	Yes	3	Yes	322	Yes	2	Yes	22	Yes	51	Yes	2	Yes	8	Yes	1	Yes	17	Yes	3
HIBCH	Yes	1397	Yes	322	Yes	476	Yes	1684	Yes	1187	Yes	1208	Yes	573	Yes	700	Yes	1232	Yes	448
COQ10B	Yes	2263	Yes	322	Yes	683	Yes	2352	Yes	2625	Yes	1548	Yes	1869	Yes	1298	Yes	1635	Yes	616
RFTN2	Yes	19	Yes	322	Yes	77	Yes	92	Yes	173	Yes	2	Yes	31	Yes	24	Yes	40	Yes	37
AAMP	Yes	2876	Yes	322	Yes	482	Yes	2883	Yes	2060	Yes	2272	Yes	2526	Yes	723	Yes	1768	Yes	308
PNKD	Yes	2521	Yes	322	Yes	116	Yes	2412	Yes	1781	Yes	2672	Yes	857	Yes	1019	Yes	1726	Yes	432
SLC23A3	Yes	8	Yes	322	Yes	28	Yes	65	Yes	79	Yes	5	Yes	5	Yes	13	Yes	55	Yes	360
CNPPD1	Yes	1069	Yes	322	Yes	328	Yes	1910	Yes	1352	Yes	595	Yes	2170	Yes	458	Yes	1371	Yes	207
LINC01891	No	0	No	0	No	0	No	0	No	0	No	0	No	0	No	0	No	0	Yes	1
THUMPD3-AS1	Yes	1300	No	0	No	0	Yes	2040	Yes	1827	No	0	No	0	Yes	1030	Yes	1327	No	0
TMEM40	Yes	12	Yes	322	Yes	12	Yes	20	Yes	65	Yes	4	Yes	7	Yes	3	Yes	9	Yes	182
CCR4	No	0	Yes	322	Yes	1	Yes	5	Yes	77	No	0	No	0	Yes	1	No	0	Yes	600
ZNF35	Yes	688	Yes	322	Yes	179	Yes	535	Yes	461	Yes	371	Yes	86	Yes	200	Yes	410	Yes	100
CCDC12	Yes	4077	Yes	322	Yes	587	Yes	2735	Yes	2518	Yes	3654	Yes	2285	Yes	1005	No	0	Yes	450
NBEAL2	Yes	238	Yes	322	Yes	200	Yes	1506	Yes	1160	Yes	266	Yes	968	Yes	234	No	0	Yes	87
SETD2	Yes	4293	Yes	322	Yes	693	Yes	2520	Yes	2469	Yes	2427	Yes	1386	Yes	1105	Yes	1477	Yes	584
ELP6	Yes	951	No	0	No	0	Yes	1559	Yes	996	Yes	808	Yes	655	Yes	426	No	0	Yes	486
MRPS18AP1	No	0	No	0	No	0	No	0	Yes	17	No	0	No	0	Yes	48	No	0	No	0
SPINK8	No	0	Yes	322	Yes	2	Yes	10	Yes	20	Yes	1	No	0	Yes	1	Yes	2	Yes	1
GPX1	Yes	4874	Yes	322	Yes	539	Yes	2905	Yes	2751	Yes	3505	Yes	4620	Yes	879	No	0	Yes	371
INKA1	No	0	No	0	No	0	No	0	No	0	No	0	No	0	Yes	15	No	0	Yes	9
UBA7	Yes	116	Yes	322	Yes	113	Yes	418	Yes	162	Yes	79	Yes	65	Yes	69	No	0	Yes	37
SERBP1P3	No	0	No	0	No	0	No	0	Yes	25	No	0	No	0	Yes	49	No	0	No	0
RFT1	Yes	500	Yes	322	Yes	196	Yes	1183	Yes	576	Yes	326	Yes	743	Yes	258	No	0	Yes	625
ATXN7	Yes	760	Yes	322	Yes	570	Yes	1748	Yes	2253	Yes	442	Yes	1156	Yes	1131	Yes	1312	Yes	381
SHQ1	Yes	402	Yes	322	Yes	231	Yes	1211	Yes	812	Yes	226	Yes	202	Yes	224	Yes	668	Yes	523
CD47	Yes	4814	Yes	322	Yes	760	Yes	3356	Yes	3060	Yes	2349	Yes	2092	Yes	1446	No	0	Yes	580
SNX4	Yes	3602	Yes	322	Yes	451	Yes	1977	Yes	1444	Yes	2522	Yes	1021	Yes	673	Yes	1517	Yes	302
ASTE1	Yes	247	Yes	322	Yes	315	Yes	638	Yes	638	Yes	146	Yes	189	Yes	241	No	0	Yes	147
PPP2R3A	Yes	715	Yes	322	Yes	254	Yes	966	Yes	1110	Yes	315	Yes	456	Yes	328	Yes	790	Yes	343
PFN2	Yes	4879	Yes	322	Yes	728	Yes	2982	Yes	2797	Yes	5570	Yes	3838	Yes	1489	Yes	1907	Yes	569
TRIM59	Yes	404	Yes	322	Yes	436	Yes	919	Yes	594	Yes	338	Yes	142	Yes	665	No	0	Yes	595
EIF5A2	Yes	590	Yes	322	Yes	348	Yes	852	Yes	867	Yes	364	Yes	321	Yes	511	No	0	Yes	631
EHHADH	Yes	480	Yes	322	Yes	303	Yes	910	Yes	344	Yes	553	Yes	297	Yes	506	Yes	826	Yes	304
MAP3K13	Yes	5094	Yes	322	Yes	223	Yes	2748	Yes	2733	Yes	3536	Yes	3058	Yes	1043	Yes	1756	Yes	638
MYL5	Yes	213	Yes	322	Yes	56	Yes	369	Yes	376	Yes	217	Yes	125	Yes	81	No	0	Yes	125
SLC49A3	No	0	No	0	No	0	No	0	No	0	No	0	No	0	Yes	25	No	0	Yes	14
TMEM129	Yes	452	Yes	322	Yes	209	Yes	1516	Yes	893	Yes	628	Yes	1583	Yes	330	No	0	Yes	91
OCIAD1	Yes	9972	Yes	322	Yes	762	Yes	3361	Yes	3058	Yes	8172	Yes	4195	Yes	1443	No	0	Yes	633
DCUN1D4	Yes	1516	Yes	322	Yes	690	Yes	1948	Yes	1306	Yes	1000	Yes	676	Yes	1221	No	0	Yes	522
G3BP2	Yes	6917	Yes	322	Yes	747	Yes	3137	Yes	2853	Yes	4244	Yes	3438	Yes	1449	No	0	Yes	639
LRRC37A15P	No	0	No	0	No	0	No	0	Yes	147	No	0	No	0	No	0	No	0	No	0
KRT8P46	No	0	No	0	No	0	No	0	Yes	183	No	0	No	0	Yes	27	No	0	No	0
TET2	Yes	1276	Yes	322	Yes	374	Yes	1651	Yes	1923	Yes	502	Yes	563	Yes	622	No	0	Yes	516
OTUD4	Yes	787	Yes	322	Yes	482	Yes	1657	Yes	1923	Yes	420	Yes	1209	Yes	687	No	0	Yes	541
MIR4453HG	No	0	No	0	No	0	No	0	No	0	No	0	No	0	Yes	193	No	0	Yes	104
PDGFC	Yes	166	Yes	322	Yes	212	Yes	404	Yes	292	Yes	53	Yes	94	Yes	88	No	0	Yes	58
CASP3	Yes	1186	Yes	322	Yes	372	Yes	1437	Yes	1097	Yes	668	Yes	832	Yes	433	No	0	Yes	214
C5orf34	Yes	112	Yes	322	Yes	54	Yes	358	Yes	423	Yes	66	Yes	41	Yes	53	No	0	Yes	36
PAIP1	Yes	1902	Yes	322	Yes	572	Yes	2320	Yes	2315	Yes	1763	Yes	2179	Yes	1107	No	0	Yes	480
SNX18	Yes	578	Yes	322	Yes	315	Yes	1366	Yes	833	Yes	371	Yes	791	Yes	406	No	0	Yes	189
AP3B1	Yes	4257	Yes	322	Yes	644	Yes	2397	Yes	2131	Yes	3880	Yes	1527	Yes	1099	No	0	Yes	541
KIAA0825	Yes	83	Yes	322	Yes	75	Yes	557	Yes	230	Yes	35	Yes	47	Yes	309	No	0	Yes	329
ERAP1	Yes	806	Yes	322	Yes	512	Yes	1917	Yes	1447	Yes	437	Yes	484	Yes	470	No	0	Yes	432
GIN1	Yes	688	Yes	322	Yes	243	Yes	730	Yes	434	Yes	469	Yes	156	Yes	289	No	0	Yes	220
ETF1	Yes	3580	Yes	322	Yes	584	Yes	2492	Yes	2888	Yes	1952	Yes	2840	Yes	906	No	0	Yes	433
RNF145	Yes	2975	Yes	322	Yes	497	Yes	2275	Yes	3409	Yes	1884	Yes	2843	Yes	729	No	0	Yes	347
CPEB4	Yes	2961	Yes	322	Yes	751	Yes	2680	Yes	3013	Yes	1975	Yes	2296	Yes	1449	No	0	Yes	606
NSG2	No	0	No	0	No	0	No	0	No	0	No	0	No	0	Yes	195	No	0	Yes	59
BMP6	Yes	26	Yes	322	Yes	557	Yes	39	Yes	28	Yes	4	Yes	31	Yes	805	No	0	Yes	10
HLA-S	No	0	No	0	No	0	No	0	Yes	60	No	0	No	0	Yes	18	No	0	No	0
EHMT2	No	0	Yes	322	Yes	297	Yes	1500	Yes	747	No	0	Yes	931	Yes	350	No	0	Yes	634
STK19	No	0	Yes	322	Yes	144	Yes	1395	Yes	631	No	0	Yes	1552	Yes	212	No	0	Yes	126
TNXB	No	0	Yes	322	Yes	10	Yes	64	Yes	173	No	0	Yes	17	Yes	7	No	0	Yes	10
FKBPL	No	0	Yes	322	Yes	58	Yes	370	Yes	134	No	0	Yes	213	Yes	52	No	0	Yes	34
PRRT1	No	0	Yes	322	Yes	54	Yes	323	Yes	348	No	0	Yes	474	Yes	87	No	0	No	0
PPT2	No	0	Yes	322	Yes	122	Yes	762	Yes	370	No	0	Yes	729	Yes	138	No	0	Yes	57
TMEM63B	Yes	152	Yes	322	Yes	144	Yes	1162	Yes	525	Yes	166	Yes	1340	Yes	246	No	0	Yes	89
LGSN	Yes	3	Yes	322	Yes	13	Yes	44	Yes	40	Yes	9	Yes	4	Yes	14	No	0	Yes	194
PHIP	Yes	4880	Yes	322	Yes	765	Yes	3116	Yes	2737	Yes	3790	Yes	2446	Yes	1352	No	0	Yes	585
KPNA5	Yes	1202	Yes	322	Yes	366	Yes	1069	Yes	1221	Yes	893	Yes	729	Yes	612	No	0	Yes	371
THEMIS	Yes	1	Yes	322	Yes	3	Yes	18	Yes	54	No	0	Yes	1	Yes	9	No	0	Yes	76
HIVEP2	Yes	931	Yes	322	Yes	422	Yes	1715	Yes	1176	Yes	345	Yes	1217	Yes	563	No	0	Yes	285
EPM2A-DT	No	0	No	0	No	0	No	0	No	0	No	0	No	0	Yes	916	No	0	No	0
RPS6KA2	Yes	318	Yes	322	Yes	199	Yes	681	Yes	479	Yes	174	Yes	624	Yes	158	No	0	Yes	95
RNASET2	Yes	2080	Yes	322	Yes	176	Yes	1831	Yes	1326	Yes	1811	Yes	895	Yes	305	No	0	Yes	108
ZFAND2A	Yes	2868	Yes	322	Yes	311	Yes	1518	Yes	2086	Yes	950	Yes	1595	Yes	441	No	0	Yes	222
ZFAND2A-DT	No	0	No	0	No	0	No	0	No	0	No	0	No	0	Yes	174	No	0	No	0
MRM2	Yes	1647	No	0	No	0	No	0	Yes	818	No	0	No	0	Yes	401	No	0	Yes	416
LINC03007	No	0	No	0	No	0	No	0	No	0	No	0	No	0	Yes	5	No	0	Yes	2
TAX1BP1	Yes	13098	Yes	322	Yes	777	Yes	3255	Yes	3763	Yes	9537	Yes	4330	Yes	1527	No	0	Yes	629
ZNF713	Yes	164	Yes	322	Yes	48	Yes	161	Yes	204	Yes	120	Yes	27	Yes	51	No	0	Yes	634
STAG3L4	Yes	798	No	0	No	0	Yes	1266	Yes	1030	Yes	700	Yes	440	Yes	714	No	0	No	0
POM121B	No	0	No	0	No	0	No	0	Yes	198	No	0	No	0	Yes	308	No	0	No	0
BAZ1B	Yes	7064	Yes	322	Yes	722	Yes	2531	Yes	2299	Yes	4880	Yes	1731	Yes	1241	No	0	Yes	552
VPS37D	Yes	154	Yes	322	Yes	41	Yes	313	Yes	283	Yes	121	Yes	306	Yes	95	No	0	Yes	29
STX1A	Yes	3021	Yes	322	Yes	487	Yes	2518	Yes	2302	Yes	3082	Yes	3194	Yes	976	No	0	Yes	419
POMZP3	Yes	247	Yes	322	Yes	120	Yes	813	Yes	933	Yes	324	Yes	148	Yes	216	No	0	Yes	328
DTX2P1	No	0	No	0	No	0	No	0	Yes	230	No	0	No	0	No	0	No	0	No	0
SPDYE18	No	0	No	0	No	0	No	0	Yes	334	No	0	No	0	Yes	331	No	0	No	0
BAIAP2L1	Yes	1753	Yes	322	Yes	319	Yes	1635	Yes	1094	Yes	678	Yes	1864	Yes	206	No	0	Yes	252
NAPEPLD	Yes	273	Yes	322	Yes	395	Yes	938	Yes	637	Yes	356	Yes	198	Yes	540	No	0	Yes	473
PMPCB	Yes	3363	Yes	322	Yes	656	Yes	2542	Yes	2045	Yes	2418	Yes	950	Yes	1016	No	0	Yes	481
ADCK2	Yes	430	Yes	322	Yes	131	Yes	1014	Yes	528	Yes	341	Yes	1137	Yes	180	No	0	Yes	81
ESYT2	Yes	842	Yes	322	Yes	380	Yes	2196	Yes	1529	Yes	366	Yes	1807	Yes	612	No	0	Yes	640
ALG1L13P	No	0	No	0	No	0	No	0	Yes	48	No	0	No	0	No	0	No	0	No	0
RPL10P19	No	0	No	0	No	0	No	0	Yes	37	No	0	No	0	Yes	10	No	0	No	0
FGFR1	Yes	4380	Yes	322	Yes	686	Yes	2977	Yes	3048	Yes	2141	Yes	3739	Yes	1170	No	0	Yes	569
TP53INP1	Yes	541	Yes	322	Yes	522	Yes	1712	Yes	1292	Yes	389	Yes	878	Yes	839	No	0	Yes	376
DSCC1	Yes	39	Yes	322	Yes	13	Yes	223	Yes	114	Yes	31	Yes	48	Yes	21	No	0	Yes	17
LINC00861	No	0	No	0	No	0	Yes	17	Yes	57	No	0	No	0	Yes	43	No	0	Yes	288
PARP10	Yes	86	Yes	322	Yes	29	Yes	913	Yes	442	Yes	73	Yes	378	Yes	41	No	0	Yes	15
ZNF34	Yes	459	Yes	322	Yes	227	Yes	839	Yes	565	Yes	487	Yes	204	Yes	312	No	0	Yes	636
RPL8	Yes	18436	Yes	322	Yes	801	Yes	3609	Yes	4301	Yes	16992	Yes	8420	Yes	1597	No	0	Yes	636
VLDLR	Yes	2218	Yes	322	Yes	497	Yes	2236	Yes	1467	Yes	931	Yes	2032	Yes	777	No	0	Yes	342
IFNA20P	No	0	No	0	No	0	No	0	Yes	27	No	0	No	0	Yes	1	No	0	No	0
KLHL9	Yes	1913	Yes	322	Yes	607	Yes	2216	Yes	1359	Yes	957	Yes	514	Yes	887	No	0	Yes	452
GBA2	Yes	524	Yes	322	Yes	438	Yes	1975	Yes	1534	Yes	708	Yes	1340	Yes	490	No	0	Yes	412
RGP1	Yes	144	Yes	322	Yes	58	Yes	704	Yes	1200	Yes	115	Yes	1329	Yes	87	No	0	Yes	292
TLE1	Yes	1342	Yes	322	Yes	240	Yes	1452	Yes	1555	Yes	651	Yes	1415	Yes	259	No	0	Yes	234
ANKRD19P	Yes	3	Yes	322	Yes	323	Yes	1471	Yes	519	Yes	5	Yes	67	Yes	410	No	0	No	0
ANKS6	Yes	88	Yes	322	Yes	143	Yes	657	Yes	605	Yes	63	Yes	293	Yes	122	No	0	Yes	90
TEX10	Yes	848	Yes	322	Yes	361	Yes	1325	Yes	1221	Yes	510	Yes	456	Yes	413	No	0	Yes	452
MSANTD3	Yes	1878	No	0	No	0	Yes	1416	Yes	2206	Yes	659	Yes	1023	Yes	501	No	0	Yes	152
MRPL50	Yes	2065	Yes	322	Yes	599	Yes	2176	Yes	1650	Yes	1511	Yes	1160	Yes	911	No	0	Yes	458
COL27A1	Yes	665	Yes	322	Yes	185	Yes	1809	Yes	1235	Yes	1224	Yes	1572	Yes	230	No	0	Yes	603
MEGF9	Yes	1446	Yes	322	Yes	506	Yes	1624	Yes	1203	Yes	984	Yes	1038	Yes	812	No	0	Yes	589
PPP6C	Yes	1717	Yes	322	Yes	602	Yes	2740	Yes	2493	Yes	892	Yes	1573	Yes	980	No	0	Yes	438
TOR2A	Yes	425	Yes	322	Yes	122	Yes	1290	Yes	676	Yes	400	Yes	518	Yes	142	No	0	Yes	58
URM1	Yes	1808	Yes	322	Yes	340	Yes	2191	Yes	1243	Yes	1126	Yes	2636	Yes	467	No	0	Yes	259
TMEM141	Yes	4907	Yes	322	Yes	544	Yes	2543	Yes	1699	Yes	4058	Yes	3748	Yes	1051	No	0	Yes	454
ZMYND19	Yes	232	Yes	322	Yes	45	Yes	830	Yes	554	Yes	121	Yes	596	Yes	77	No	0	Yes	35
DHTKD1	Yes	522	Yes	322	Yes	304	Yes	1020	Yes	549	Yes	571	Yes	544	Yes	443	No	0	Yes	572
PIP4K2A	Yes	250	Yes	322	Yes	500	Yes	982	Yes	564	Yes	119	Yes	299	Yes	531	No	0	Yes	262
ARMC3	Yes	15	Yes	322	Yes	8	Yes	86	Yes	78	Yes	1	Yes	10	Yes	1	No	0	Yes	5
HSD17B7P2	Yes	208	Yes	322	Yes	243	Yes	665	Yes	418	Yes	169	Yes	8	Yes	635	No	0	No	0
HERC4	Yes	1020	Yes	322	Yes	530	Yes	1615	Yes	1421	Yes	668	Yes	837	Yes	765	No	0	Yes	640
ANAPC16	Yes	7495	Yes	322	Yes	758	Yes	3324	Yes	3301	Yes	6361	Yes	3928	Yes	1514	No	0	Yes	588
BMS1P4	Yes	244	Yes	322	Yes	246	Yes	664	Yes	330	Yes	296	Yes	27	Yes	765	No	0	No	0
MARCHF5	No	0	No	0	No	0	No	0	No	0	No	0	No	0	Yes	494	No	0	Yes	216
EIF2S2P3	No	0	No	0	No	0	No	0	Yes	177	No	0	No	0	Yes	392	No	0	No	0
MMS19	Yes	587	Yes	322	Yes	445	Yes	1953	Yes	1083	Yes	467	Yes	1482	Yes	548	No	0	Yes	293
SEMA4G	Yes	52	Yes	322	Yes	234	Yes	410	Yes	155	Yes	35	Yes	139	Yes	73	No	0	Yes	35
MRPL43	Yes	3101	Yes	322	Yes	443	Yes	2846	Yes	1855	Yes	2428	Yes	2880	Yes	857	No	0	Yes	356
TWNK	No	0	No	0	No	0	No	0	Yes	185	No	0	No	0	Yes	49	No	0	Yes	134
BTRC	Yes	800	Yes	322	Yes	398	Yes	1556	Yes	925	Yes	441	Yes	691	Yes	507	No	0	Yes	286
GPAM	Yes	251	Yes	322	Yes	182	Yes	555	Yes	317	Yes	153	Yes	196	Yes	174	No	0	Yes	120
CASP7	Yes	920	Yes	322	Yes	357	Yes	1208	Yes	847	Yes	366	Yes	1045	Yes	339	No	0	Yes	427
ENO4	Yes	21	No	0	No	0	Yes	386	Yes	264	Yes	25	Yes	3	Yes	87	No	0	Yes	98
SHTN1	Yes	4835	No	0	No	0	No	0	Yes	2753	Yes	3890	Yes	1260	Yes	1345	No	0	Yes	568
HTRA1	Yes	613	Yes	322	Yes	181	Yes	560	Yes	271	Yes	161	Yes	737	Yes	213	No	0	Yes	90
MTG1	Yes	1325	Yes	322	Yes	412	Yes	2378	Yes	1349	Yes	1208	Yes	1317	Yes	530	No	0	Yes	261
CARS1	No	0	No	0	No	0	No	0	No	0	No	0	No	0	Yes	665	No	0	Yes	618
KCNJ11	Yes	293	Yes	322	Yes	278	Yes	1255	Yes	929	Yes	493	Yes	917	Yes	597	No	0	Yes	576
MPPED2	Yes	104	Yes	322	Yes	92	Yes	238	Yes	213	Yes	110	Yes	108	Yes	115	No	0	Yes	379
FNBP4	Yes	4814	Yes	322	Yes	605	Yes	2688	Yes	3032	Yes	2707	Yes	1408	Yes	1055	No	0	Yes	481
NUP160	Yes	453	Yes	322	Yes	424	Yes	1566	Yes	1163	Yes	299	Yes	360	Yes	466	No	0	Yes	332
CPSF7	Yes	977	Yes	322	Yes	466	Yes	2249	Yes	1914	Yes	607	Yes	1607	Yes	745	No	0	Yes	324
LTBP3	Yes	709	Yes	322	Yes	305	Yes	2442	Yes	2094	Yes	544	Yes	2580	Yes	363	No	0	Yes	453
RNASEH2C	Yes	3319	Yes	322	Yes	551	Yes	2728	Yes	2102	Yes	3353	Yes	1847	Yes	784	No	0	Yes	346
TCIRG1	Yes	530	Yes	322	Yes	179	Yes	1097	Yes	647	Yes	265	Yes	510	Yes	105	No	0	Yes	65
NDUFC2	Yes	7199	Yes	322	Yes	776	Yes	3392	Yes	3924	Yes	6510	Yes	4286	Yes	1540	No	0	Yes	639
C11orf65	Yes	144	Yes	322	Yes	56	Yes	251	Yes	160	Yes	143	Yes	49	Yes	154	No	0	Yes	115
SIDT2	Yes	200	Yes	322	Yes	260	Yes	1699	Yes	1059	Yes	249	Yes	1316	Yes	335	No	0	Yes	571
SCN4B	Yes	15	Yes	322	Yes	7	Yes	41	Yes	125	Yes	10	Yes	29	Yes	9	No	0	Yes	3
CHD4	Yes	7624	Yes	322	Yes	725	Yes	2822	Yes	2786	Yes	6295	Yes	3659	Yes	1305	No	0	Yes	537
LPAR5	Yes	3	Yes	322	Yes	4	Yes	41	Yes	46	Yes	4	Yes	5	No	0	No	0	Yes	6
LDHB	Yes	3522	Yes	322	Yes	498	Yes	1567	Yes	1089	Yes	2235	Yes	2274	Yes	596	No	0	Yes	329
BHLHE41	Yes	1732	Yes	322	Yes	307	Yes	970	Yes	966	Yes	1236	Yes	973	Yes	478	No	0	Yes	240
SLC48A1	Yes	308	Yes	322	Yes	612	Yes	1579	Yes	1179	Yes	318	Yes	1149	Yes	896	No	0	Yes	568
KANSL2	Yes	772	No	0	No	0	Yes	1452	Yes	1807	Yes	493	Yes	793	Yes	502	No	0	Yes	278
SLC25A3	Yes	8974	Yes	322	Yes	760	Yes	3474	Yes	3937	Yes	7221	Yes	5919	Yes	1385	No	0	Yes	611
P2RX4	Yes	1924	Yes	322	Yes	432	Yes	1919	Yes	1845	Yes	1465	Yes	1872	Yes	710	No	0	Yes	637
CLIP1	Yes	4921	Yes	322	Yes	647	Yes	2833	Yes	3007	Yes	3475	Yes	1809	Yes	1024	No	0	Yes	640
RSRC2	Yes	8651	Yes	322	Yes	738	Yes	3118	Yes	3441	Yes	5462	Yes	2612	Yes	1403	No	0	Yes	596
OGFOD2	Yes	527	Yes	322	Yes	92	Yes	938	Yes	471	Yes	457	Yes	414	Yes	143	No	0	Yes	67
PITPNM2	Yes	105	Yes	322	Yes	90	Yes	1096	Yes	715	Yes	84	Yes	463	Yes	150	No	0	Yes	108
MPHOSPH9	Yes	685	Yes	322	Yes	243	Yes	1289	Yes	732	Yes	556	Yes	179	Yes	372	No	0	Yes	595
LINC02361	No	0	No	0	No	0	No	0	No	0	No	0	No	0	Yes	3	No	0	Yes	4
KBTBD7	Yes	389	Yes	322	Yes	228	Yes	937	Yes	635	Yes	344	Yes	969	Yes	318	No	0	Yes	245
RCBTB1	Yes	517	Yes	322	Yes	337	Yes	1472	Yes	1055	Yes	450	Yes	523	Yes	549	No	0	Yes	332
RAP2A	Yes	432	Yes	322	Yes	343	Yes	982	Yes	681	Yes	188	Yes	432	Yes	489	No	0	Yes	230
LINC01588	Yes	76	No	0	No	0	Yes	131	Yes	295	Yes	21	No	0	Yes	18	No	0	No	0
ENSG00000258929	No	0	No	0	No	0	No	0	Yes	105	No	0	No	0	No	0	No	0	No	0
HNRNPCP1	No	0	No	0	No	0	No	0	Yes	104	No	0	No	0	Yes	196	No	0	No	0
ACTN1	Yes	4868	Yes	322	Yes	618	Yes	2777	Yes	2190	Yes	1834	Yes	4605	Yes	954	No	0	Yes	636
EXD2	Yes	748	Yes	322	Yes	359	Yes	1682	Yes	817	Yes	474	Yes	555	Yes	481	No	0	Yes	261
C17orf98	Yes	10	Yes	322	Yes	5	Yes	43	Yes	31	Yes	7	Yes	11	Yes	7	No	0	No	0
ACOT2	Yes	549	Yes	322	Yes	237	Yes	1621	Yes	1312	Yes	527	Yes	612	Yes	456	No	0	Yes	208
ACOT4	Yes	280	Yes	322	Yes	56	Yes	465	Yes	204	Yes	180	Yes	119	Yes	63	No	0	Yes	52
ISCA2	Yes	1968	Yes	322	Yes	331	Yes	2364	Yes	1606	Yes	1877	Yes	1499	Yes	549	No	0	Yes	535
GALC	Yes	729	Yes	322	Yes	331	Yes	1557	Yes	1070	Yes	440	Yes	151	Yes	529	No	0	Yes	584
NRDE2	Yes	1004	No	0	No	0	Yes	1488	Yes	1649	Yes	989	Yes	596	Yes	695	No	0	Yes	572
TRIP11	Yes	6640	Yes	322	Yes	753	Yes	2897	Yes	1771	Yes	4399	Yes	1501	Yes	1365	No	0	Yes	635
IVD	Yes	1519	Yes	322	Yes	491	Yes	1994	Yes	1116	Yes	1413	Yes	883	Yes	771	No	0	Yes	626
RPAP1	Yes	342	Yes	322	Yes	281	Yes	1440	Yes	537	Yes	254	Yes	623	Yes	309	No	0	Yes	561
MAPKBP1	Yes	252	Yes	322	Yes	155	Yes	897	Yes	667	Yes	241	Yes	481	Yes	199	No	0	Yes	432
MYL12BP1	No	0	No	0	No	0	No	0	Yes	656	No	0	No	0	Yes	224	No	0	No	0
FAM227B	Yes	415	No	0	No	0	Yes	636	Yes	421	Yes	406	Yes	52	Yes	470	No	0	Yes	326
MYO5C	Yes	722	Yes	322	Yes	480	Yes	1535	Yes	1378	Yes	537	Yes	448	Yes	728	No	0	Yes	559
APH1B	Yes	1646	Yes	322	Yes	526	Yes	2223	Yes	1429	Yes	1513	Yes	1403	Yes	1045	No	0	Yes	405
FBXL22	Yes	92	Yes	322	Yes	33	Yes	147	Yes	270	Yes	93	Yes	12	Yes	76	No	0	Yes	38
DPP8	Yes	1615	Yes	322	Yes	423	Yes	1576	Yes	1873	Yes	754	Yes	1918	Yes	767	No	0	Yes	414
MAP2K5	Yes	306	Yes	322	Yes	78	Yes	990	Yes	480	Yes	198	Yes	480	Yes	120	No	0	Yes	92
PARP6	Yes	874	Yes	322	Yes	408	Yes	2513	Yes	2213	Yes	721	Yes	931	Yes	656	No	0	Yes	599
MAN2C1	Yes	674	Yes	322	Yes	368	Yes	2330	Yes	1308	Yes	760	Yes	290	Yes	580	No	0	Yes	547
SNUPN	Yes	1329	Yes	322	Yes	397	Yes	1300	Yes	531	Yes	963	Yes	625	Yes	552	No	0	Yes	605
IMP3	Yes	4121	Yes	322	Yes	461	Yes	2545	Yes	1520	Yes	2622	Yes	2701	Yes	673	No	0	Yes	360
SYNM	Yes	247	Yes	322	Yes	86	Yes	230	Yes	226	Yes	95	Yes	123	Yes	82	No	0	Yes	35
NME4	Yes	2257	Yes	322	Yes	496	Yes	2398	Yes	1951	Yes	1983	Yes	3129	Yes	899	No	0	Yes	373
NUDT16L1	Yes	1582	Yes	322	Yes	236	Yes	2148	Yes	1505	Yes	1243	Yes	1492	Yes	414	No	0	Yes	137
NPIPB2	No	0	No	0	No	0	No	0	Yes	789	No	0	No	0	Yes	425	No	0	Yes	283
NPIPA2	No	0	No	0	No	0	No	0	Yes	2	No	0	Yes	10	Yes	1082	No	0	Yes	122
NOMO1	Yes	334	Yes	322	Yes	575	Yes	2597	Yes	2202	Yes	357	Yes	1338	Yes	1281	No	0	Yes	433
PKD1P3	No	0	No	0	No	0	No	0	No	0	No	0	No	0	Yes	993	No	0	No	0
NPIPP1	No	0	No	0	No	0	No	0	Yes	862	No	0	No	0	Yes	776	No	0	No	0
EIF3CL	No	0	Yes	322	Yes	307	No	0	Yes	1975	No	0	No	0	Yes	1328	No	0	Yes	257
EIF3C	No	0	Yes	322	Yes	307	No	0	Yes	2648	No	0	Yes	1784	Yes	1313	No	0	Yes	612
SH2B1	Yes	621	Yes	322	Yes	210	Yes	1668	Yes	699	Yes	632	Yes	935	Yes	316	No	0	Yes	616
ATP2A1	Yes	2	Yes	322	Yes	56	Yes	69	Yes	112	Yes	4	Yes	11	Yes	30	No	0	Yes	12
SPNS1	Yes	733	Yes	322	Yes	143	Yes	1871	Yes	857	Yes	554	Yes	996	Yes	159	No	0	Yes	625
CMIP	Yes	2435	Yes	322	Yes	619	Yes	1674	Yes	1923	Yes	3086	Yes	2598	Yes	1307	No	0	Yes	455
SPATA2L	Yes	179	Yes	322	Yes	75	Yes	1328	Yes	768	Yes	118	Yes	855	Yes	70	No	0	Yes	28
RNASEK	Yes	107	Yes	322	Yes	796	Yes	1738	Yes	3594	Yes	138	Yes	7954	Yes	1599	No	0	Yes	622
ACADVL	Yes	7424	Yes	322	Yes	687	Yes	3410	Yes	3266	Yes	5915	Yes	4945	Yes	1157	No	0	Yes	493
DVL2	Yes	1189	Yes	322	Yes	333	Yes	1661	Yes	972	Yes	647	Yes	1032	Yes	339	No	0	Yes	167
GIT1	Yes	311	Yes	322	Yes	275	Yes	1975	Yes	1502	Yes	307	Yes	1892	Yes	493	No	0	Yes	201
NF1	Yes	1442	Yes	322	Yes	602	Yes	2441	Yes	3252	Yes	815	Yes	1472	Yes	966	No	0	Yes	637
OMG	Yes	1	Yes	322	Yes	26	Yes	57	Yes	249	No	0	Yes	4	Yes	5	No	0	No	0
EVI2B	Yes	28	Yes	322	Yes	33	Yes	148	Yes	73	Yes	12	Yes	3	Yes	10	No	0	Yes	34
EVI2A	Yes	53	Yes	322	Yes	99	Yes	323	Yes	242	Yes	20	Yes	6	Yes	36	No	0	Yes	79
SNX11	Yes	346	Yes	322	Yes	170	Yes	1131	Yes	667	Yes	251	Yes	950	Yes	198	No	0	Yes	586
ITGA3	Yes	355	Yes	322	Yes	335	Yes	1718	Yes	976	Yes	178	Yes	2109	Yes	361	No	0	Yes	630
TSPOAP1	Yes	90	No	0	No	0	No	0	Yes	412	No	0	No	0	Yes	137	No	0	Yes	313
RNF43	Yes	65	Yes	322	Yes	203	Yes	539	Yes	367	Yes	76	Yes	181	Yes	246	No	0	Yes	292
PRR29	Yes	10	No	0	No	0	Yes	53	Yes	117	Yes	2	Yes	41	Yes	65	No	0	Yes	236
HELZ	Yes	1561	Yes	322	Yes	691	Yes	2544	Yes	2435	Yes	989	Yes	1498	Yes	1167	No	0	Yes	603
KPNA2	Yes	900	Yes	322	Yes	518	Yes	1830	Yes	2131	No	0	Yes	844	Yes	724	No	0	Yes	281
LINC00674	Yes	3032	No	0	No	0	Yes	3005	Yes	1767	Yes	527	No	0	Yes	1300	No	0	No	0
USP36	Yes	1084	Yes	322	Yes	373	Yes	1729	Yes	2245	Yes	654	Yes	1202	Yes	629	No	0	Yes	329
CCDC137	Yes	1976	Yes	322	Yes	224	Yes	1040	Yes	855	Yes	1108	Yes	677	Yes	236	No	0	Yes	182
FN3K	Yes	308	Yes	322	Yes	19	Yes	952	Yes	307	Yes	298	Yes	334	Yes	28	No	0	Yes	603
CBX3P2	Yes	19	Yes	322	Yes	5	Yes	69	Yes	36	Yes	29	Yes	13	Yes	16	No	0	No	0
RMC1	No	0	No	0	No	0	No	0	No	0	No	0	No	0	Yes	394	No	0	Yes	187
TAF4B	Yes	136	Yes	322	Yes	31	Yes	157	Yes	319	Yes	43	Yes	107	Yes	38	No	0	Yes	37
ELP2	Yes	1323	Yes	322	Yes	483	Yes	2115	Yes	2201	Yes	913	Yes	1071	Yes	765	No	0	Yes	459
COSMOC	No	0	No	0	No	0	No	0	No	0	No	0	No	0	Yes	58	No	0	No	0
ME2	Yes	1747	Yes	322	Yes	421	Yes	1950	Yes	1400	Yes	1348	Yes	1143	Yes	675	No	0	Yes	287
ELAC1	Yes	563	Yes	322	Yes	189	Yes	1077	Yes	1023	Yes	577	Yes	332	Yes	300	No	0	Yes	242
TCF4	Yes	1495	Yes	322	Yes	524	Yes	1116	Yes	1210	Yes	1076	Yes	1026	Yes	925	No	0	Yes	495
WDR7	Yes	336	Yes	322	Yes	434	Yes	1455	Yes	683	Yes	239	Yes	559	Yes	657	No	0	Yes	314
ZNF532	Yes	513	Yes	322	Yes	386	Yes	598	Yes	535	Yes	211	Yes	370	Yes	614	No	0	Yes	626
ATP8B3	Yes	14	Yes	322	Yes	7	Yes	122	Yes	222	Yes	5	Yes	11	Yes	6	No	0	Yes	480
MRPL54	Yes	3068	Yes	322	Yes	450	Yes	2297	Yes	2200	Yes	2575	Yes	1932	Yes	768	No	0	Yes	342
TICAM1	Yes	661	Yes	322	Yes	124	Yes	1434	Yes	1210	Yes	320	Yes	1411	Yes	242	No	0	Yes	81
PRAM1	Yes	3	Yes	322	Yes	2	Yes	37	Yes	44	Yes	2	Yes	3	Yes	5	No	0	Yes	329
DNASE2	Yes	2577	Yes	322	Yes	611	Yes	1857	Yes	1512	Yes	2365	Yes	103	Yes	1172	No	0	Yes	549
PLVAP	Yes	345	Yes	322	Yes	73	Yes	128	Yes	44	Yes	46	Yes	321	Yes	28	No	0	Yes	18
MAU2	Yes	556	Yes	322	Yes	362	Yes	2085	Yes	1411	Yes	666	Yes	998	Yes	612	No	0	Yes	449
ATP13A1	Yes	397	Yes	322	Yes	268	Yes	2496	Yes	1512	Yes	379	Yes	1552	Yes	379	No	0	Yes	206
LINC00663	Yes	94	No	0	No	0	Yes	439	No	0	Yes	111	No	0	Yes	392	No	0	No	0
CHST8	Yes	397	Yes	322	Yes	30	Yes	336	Yes	423	Yes	290	Yes	475	Yes	66	No	0	Yes	35
THAP8	Yes	477	Yes	322	Yes	100	Yes	658	Yes	354	Yes	387	Yes	166	Yes	135	No	0	Yes	55
ZFP82	Yes	399	Yes	322	Yes	235	Yes	716	Yes	558	Yes	215	Yes	31	Yes	229	No	0	Yes	567
LOC728485	Yes	113	No	0	No	0	Yes	219	No	0	Yes	150	No	0	Yes	73	No	0	Yes	149
ZNF383	Yes	231	Yes	322	Yes	164	Yes	433	Yes	613	Yes	163	Yes	180	Yes	190	No	0	Yes	464
CKM	No	0	Yes	322	Yes	31	Yes	11	Yes	69	No	0	No	0	No	0	No	0	Yes	1
SIX5	Yes	98	Yes	322	Yes	48	Yes	421	Yes	96	Yes	61	Yes	522	Yes	38	No	0	Yes	1
DMWD	Yes	107	Yes	322	Yes	137	Yes	1169	Yes	1061	Yes	81	Yes	902	Yes	173	No	0	Yes	128
MIR320E	Yes	7	Yes	322	Yes	20	Yes	48	Yes	99	Yes	2	No	0	Yes	2	No	0	No	0
KPTN	Yes	228	Yes	322	Yes	100	Yes	773	Yes	610	Yes	214	Yes	268	Yes	109	No	0	Yes	50
CPT1C	Yes	322	Yes	322	Yes	117	Yes	964	Yes	604	Yes	223	Yes	200	Yes	220	No	0	Yes	631
CHMP4B	Yes	7142	Yes	322	Yes	349	Yes	1250	Yes	2436	Yes	4235	Yes	5766	Yes	538	No	0	Yes	220
MYH7B	Yes	3	Yes	322	Yes	379	Yes	238	Yes	222	Yes	13	Yes	14	Yes	11	No	0	Yes	639
AAR2	Yes	715	No	0	No	0	Yes	1480	Yes	1325	Yes	410	Yes	920	Yes	349	No	0	Yes	189
MAFB	Yes	6094	Yes	322	Yes	628	Yes	2495	Yes	1982	Yes	7934	Yes	3506	Yes	1360	No	0	Yes	502
ARFGEF2	Yes	1462	Yes	322	Yes	617	Yes	2224	Yes	2665	Yes	990	Yes	1181	Yes	991	No	0	Yes	459
ZNFX1	Yes	1067	Yes	322	Yes	457	Yes	1768	Yes	2571	Yes	576	Yes	1346	Yes	575	No	0	Yes	614
SNORD12B	No	0	Yes	322	Yes	22	Yes	21	Yes	22	Yes	2	No	0	Yes	7	No	0	No	0
NELFCD	Yes	2603	No	0	No	0	Yes	2783	Yes	2179	Yes	1876	Yes	2340	Yes	858	No	0	Yes	596
SLCO4A1	Yes	113	Yes	322	Yes	37	Yes	156	Yes	244	Yes	38	Yes	176	Yes	25	No	0	Yes	21
HELZ2	Yes	173	No	0	No	0	Yes	775	Yes	806	Yes	118	Yes	878	Yes	106	No	0	Yes	541
ZBTB46	Yes	81	Yes	322	Yes	40	Yes	411	Yes	395	Yes	62	Yes	200	Yes	125	No	0	Yes	79
OPRL1	Yes	3	Yes	322	Yes	4	Yes	71	Yes	61	Yes	1	Yes	17	Yes	7	No	0	Yes	1
UBE2G2	Yes	2273	Yes	322	Yes	667	Yes	2513	Yes	2374	Yes	1789	Yes	1685	Yes	1101	No	0	Yes	633
BCL2L13	Yes	2220	Yes	322	Yes	545	Yes	2549	Yes	1913	Yes	1034	Yes	2876	Yes	855	No	0	Yes	560
KLHL22	Yes	418	Yes	322	Yes	176	Yes	1124	Yes	529	Yes	443	Yes	800	Yes	338	No	0	Yes	137
YDJC	Yes	1415	Yes	322	Yes	165	Yes	1574	Yes	1023	Yes	882	Yes	1436	Yes	206	No	0	Yes	68
PIK3IP1-DT	No	0	No	0	No	0	No	0	No	0	No	0	No	0	Yes	67	No	0	No	0
RTCB	Yes	3381	No	0	No	0	Yes	2667	Yes	2612	Yes	2439	Yes	3490	Yes	1055	No	0	Yes	455
HMGXB4	Yes	1891	Yes	322	Yes	529	Yes	1613	Yes	1111	Yes	1461	Yes	997	Yes	797	No	0	Yes	355
MAFF	Yes	2116	Yes	322	Yes	192	Yes	1114	Yes	1721	Yes	345	Yes	1570	Yes	214	No	0	Yes	446
SERHL2	Yes	32	Yes	322	Yes	34	Yes	245	Yes	207	Yes	39	Yes	20	Yes	77	No	0	Yes	180
POLDIP3	Yes	923	Yes	322	Yes	364	Yes	1941	Yes	1617	Yes	607	Yes	1912	Yes	438	No	0	Yes	204
RPL5P34	No	0	No	0	No	0	No	0	Yes	3282	No	0	No	0	Yes	1312	No	0	No	0
ARFGAP3	Yes	6755	Yes	322	Yes	697	Yes	2952	Yes	2678	Yes	3679	Yes	2970	Yes	1169	No	0	Yes	513

## Sheet: Table S6
Table S6. Gene counts of various pancreatic cell types under different diabetic health statuses
Cell type	Health status	Gene count
Beta	Diabetic	309
Alpha	Diabetic	309
Delta	Diabetic	304
Gamma	Diabetic	303
Acinar	Diabetic	297
Ductal	Diabetic	296
Stellate	Diabetic	292
Mesenchymal	Diabetic	275
Endothelial	Diabetic	269
Epsilon	Diabetic	25
Alpha	NonDiabetic	309
Beta	NonDiabetic	306
Delta	NonDiabetic	302
Acinar	NonDiabetic	300
Gamma	NonDiabetic	298
Ductal	NonDiabetic	289
Stellate	NonDiabetic	279
Mesenchymal	NonDiabetic	276
Endothelial	NonDiabetic	275
Epsilon	NonDiabetic	33

## Sheet: Table S7
Table S7. Full statistical details of cell type-specific pathway enrichment analysis
ID	Description	GeneRatio	BgRatio	RichFactor	FoldEnrichment	zScore	pvalue	p.adjust	qvalue	geneID	Count	CellType	Expression	Category
GO:0006403	RNA localization	2/10	204/18986	0.00980392	18.6137	5.80629	0.00488467	0.09492	0.0608759	55164/130132	2	Acinar	High	GO_BP
GO:0033504	floor plate development	1/10	11/18986	0.0909091	172.6	13.0685	0.00578003	0.09492	0.0608759	6491	1	Acinar	High	GO_BP
GO:0034115	negative regulation of heterotypic cell-cell adhesion	1/10	11/18986	0.0909091	172.6	13.0685	0.00578003	0.09492	0.0608759	3557	1	Acinar	High	GO_BP
GO:0070587	regulation of cell-cell adhesion involved in gastrulation	1/10	11/18986	0.0909091	172.6	13.0685	0.00578003	0.09492	0.0608759	3557	1	Acinar	High	GO_BP
GO:1904181	positive regulation of membrane depolarization	1/10	11/18986	0.0909091	172.6	13.0685	0.00578003	0.09492	0.0608759	10962	1	Acinar	High	GO_BP
GO:0000491	small nucleolar ribonucleoprotein complex assembly	1/10	12/18986	0.0833333	158.217	12.5058	0.00630399	0.09492	0.0608759	55164	1	Acinar	High	GO_BP
GO:0006863	purine nucleobase transport	1/10	12/18986	0.0833333	158.217	12.5058	0.00630399	0.09492	0.0608759	151295	1	Acinar	High	GO_BP
GO:0070586	cell-cell adhesion involved in gastrulation	1/10	12/18986	0.0833333	158.217	12.5058	0.00630399	0.09492	0.0608759	3557	1	Acinar	High	GO_BP
GO:2000659	regulation of interleukin-1-mediated signaling pathway	1/10	12/18986	0.0833333	158.217	12.5058	0.00630399	0.09492	0.0608759	3557	1	Acinar	High	GO_BP
GO:0015851	nucleobase transport	1/10	13/18986	0.0769231	146.046	12.0092	0.0068277	0.09492	0.0608759	151295	1	Acinar	High	GO_BP
GO:0030903	notochord development	1/10	19/18986	0.0526316	99.9263	9.90358	0.00996478	0.09492	0.0608759	6491	1	Acinar	High	GO_BP
GO:0090670	RNA localization to Cajal body	1/10	19/18986	0.0526316	99.9263	9.90358	0.00996478	0.09492	0.0608759	55164	1	Acinar	High	GO_BP
GO:0090671	telomerase RNA localization to Cajal body	1/10	19/18986	0.0526316	99.9263	9.90358	0.00996478	0.09492	0.0608759	55164	1	Acinar	High	GO_BP
GO:0090672	telomerase RNA localization	1/10	19/18986	0.0526316	99.9263	9.90358	0.00996478	0.09492	0.0608759	55164	1	Acinar	High	GO_BP
GO:0090685	RNA localization to nucleus	1/10	19/18986	0.0526316	99.9263	9.90358	0.00996478	0.09492	0.0608759	55164	1	Acinar	High	GO_BP
GO:0051900	regulation of mitochondrial depolarization	1/10	20/18986	0.05	94.93	9.64794	0.0104868	0.09492	0.0608759	10962	1	Acinar	High	GO_BP
GO:0090200	positive regulation of release of cytochrome c from mitochondria	1/10	21/18986	0.047619	90.4095	9.41066	0.0110085	0.09492	0.0608759	10962	1	Acinar	High	GO_BP
GO:0009083	branched-chain amino acid catabolic process	1/10	22/18986	0.0454545	86.3	9.18964	0.01153	0.09492	0.0608759	26275	1	Acinar	High	GO_BP
GO:0046599	regulation of centriole replication	1/10	23/18986	0.0434783	82.5478	8.98309	0.0120512	0.09492	0.0608759	6491	1	Acinar	High	GO_BP
GO:0034114	regulation of heterotypic cell-cell adhesion	1/10	24/18986	0.0416667	79.1083	8.78949	0.0125722	0.09492	0.0608759	3557	1	Acinar	High	GO_BP
GO:0051882	mitochondrial depolarization	1/10	26/18986	0.0384615	73.0231	8.43611	0.0136134	0.097887	0.0627787	10962	1	Acinar	High	GO_BP
GO:0009081	branched-chain amino acid metabolic process	1/10	28/18986	0.0357143	67.8071	8.12098	0.0146537	0.100577	0.0645042	26275	1	Acinar	High	GO_BP
GO:0070498	interleukin-1-mediated signaling pathway	1/10	34/18986	0.0294118	55.8412	7.3472	0.0177685	0.109187	0.0700259	3557	1	Acinar	High	GO_BP
GO:0090169	regulation of spindle assembly	1/10	34/18986	0.0294118	55.8412	7.3472	0.0177685	0.109187	0.0700259	6491	1	Acinar	High	GO_BP
GO:0071539	protein localization to centrosome	1/10	37/18986	0.027027	51.3135	7.03227	0.0193226	0.109187	0.0700259	6491	1	Acinar	High	GO_BP
GO:1905508	protein localization to microtubule organizing center	1/10	38/18986	0.0263158	49.9632	6.93558	0.0198401	0.109187	0.0700259	6491	1	Acinar	High	GO_BP
GO:0090199	regulation of release of cytochrome c from mitochondria	1/10	40/18986	0.025	47.465	6.75305	0.0208744	0.109187	0.0700259	10962	1	Acinar	High	GO_BP
GO:0000578	embryonic axis specification	1/10	42/18986	0.0238095	45.2048	6.58356	0.0219078	0.109187	0.0700259	6491	1	Acinar	High	GO_BP
GO:0007099	centriole replication	1/10	43/18986	0.0232558	44.1535	6.50322	0.0224241	0.109187	0.0700259	6491	1	Acinar	High	GO_BP
GO:0060236	regulation of mitotic spindle organization	1/10	44/18986	0.0227273	43.15	6.4256	0.0229402	0.109187	0.0700259	6491	1	Acinar	High	GO_BP
GO:0010824	regulation of centrosome duplication	1/10	47/18986	0.0212766	40.3957	6.20759	0.0244869	0.109187	0.0700259	6491	1	Acinar	High	GO_BP
GO:0006953	acute-phase response	1/10	48/18986	0.0208333	39.5542	6.13943	0.025002	0.109187	0.0700259	3557	1	Acinar	High	GO_BP
GO:0090224	regulation of spindle organization	1/10	48/18986	0.0208333	39.5542	6.13943	0.025002	0.109187	0.0700259	6491	1	Acinar	High	GO_BP
GO:0098534	centriole assembly	1/10	48/18986	0.0208333	39.5542	6.13943	0.025002	0.109187	0.0700259	6491	1	Acinar	High	GO_BP
GO:0043330	response to exogenous dsRNA	1/10	49/18986	0.0204082	38.7469	6.07333	0.0255168	0.109187	0.0700259	130132	1	Acinar	High	GO_BP
GO:0003254	regulation of membrane depolarization	1/10	50/18986	0.02	37.972	6.0092	0.0260314	0.109187	0.0700259	10962	1	Acinar	High	GO_BP
GO:0001836	release of cytochrome c from mitochondria	1/10	54/18986	0.0185185	35.1593	5.77045	0.0280873	0.111001	0.0711892	10962	1	Acinar	High	GO_BP
GO:0046605	regulation of centrosome cycle	1/10	56/18986	0.0178571	33.9036	5.66063	0.0291138	0.111001	0.0711892	6491	1	Acinar	High	GO_BP
GO:1900087	positive regulation of G1/S transition of mitotic cell cycle	1/10	56/18986	0.0178571	33.9036	5.66063	0.0291138	0.111001	0.0711892	6491	1	Acinar	High	GO_BP
GO:0043331	response to dsRNA	1/10	57/18986	0.0175439	33.3088	5.60786	0.0296267	0.111001	0.0711892	130132	1	Acinar	High	GO_BP
GO:0072698	protein localization to microtubule cytoskeleton	1/10	58/18986	0.0172414	32.7345	5.55643	0.0301393	0.111001	0.0711892	6491	1	Acinar	High	GO_BP
GO:0034113	heterotypic cell-cell adhesion	1/10	63/18986	0.015873	30.1365	5.3176	0.0326989	0.117477	0.0753424	3557	1	Acinar	High	GO_BP
GO:0001947	heart looping	1/10	66/18986	0.0151515	28.7667	5.18726	0.0342317	0.117477	0.0753424	6491	1	Acinar	High	GO_BP
GO:0044380	protein localization to cytoskeleton	1/10	66/18986	0.0151515	28.7667	5.18726	0.0342317	0.117477	0.0753424	6491	1	Acinar	High	GO_BP
GO:0061371	determination of heart left/right asymmetry	1/10	71/18986	0.0140845	26.7408	4.98829	0.0367815	0.118912	0.0762626	6491	1	Acinar	High	GO_BP
GO:1902808	positive regulation of cell cycle G1/S phase transition	1/10	71/18986	0.0140845	26.7408	4.98829	0.0367815	0.118912	0.0762626	6491	1	Acinar	High	GO_BP
GO:0003143	embryonic heart tube morphogenesis	1/10	72/18986	0.0138889	26.3694	4.95095	0.0372907	0.118912	0.0762626	6491	1	Acinar	High	GO_BP
GO:0051881	regulation of mitochondrial membrane potential	1/10	73/18986	0.0136986	26.0082	4.91436	0.0377997	0.118912	0.0762626	10962	1	Acinar	High	GO_BP
GO:0051298	centrosome duplication	1/10	76/18986	0.0131579	24.9816	4.80886	0.0393252	0.120296	0.0771507	6491	1	Acinar	High	GO_BP
GO:0009880	embryonic pattern specification	1/10	77/18986	0.012987	24.6571	4.77503	0.0398333	0.120296	0.0771507	6491	1	Acinar	High	GO_BP
GO:0001843	neural tube closure	1/10	82/18986	0.0121951	23.1537	4.61507	0.0423698	0.121623	0.0780016	6491	1	Acinar	High	GO_BP
GO:0060606	tube closure	1/10	83/18986	0.0120482	22.8747	4.58478	0.0428763	0.121623	0.0780016	6491	1	Acinar	High	GO_BP
GO:0002437	inflammatory response to antigenic stimulus	1/10	85/18986	0.0117647	22.3365	4.52577	0.0438888	0.121623	0.0780016	3557	1	Acinar	High	GO_BP
GO:0035050	embryonic heart tube development	1/10	86/18986	0.0116279	22.0767	4.49702	0.0443946	0.121623	0.0780016	6491	1	Acinar	High	GO_BP
GO:0014020	primary neural tube formation	1/10	87/18986	0.0114943	21.823	4.46875	0.0449002	0.121623	0.0780016	6491	1	Acinar	High	GO_BP
GO:0071347	cellular response to interleukin-1	1/10	88/18986	0.0113636	21.575	4.44095	0.0454056	0.121623	0.0780016	3557	1	Acinar	High	GO_BP
GO:1902117	positive regulation of organelle assembly	1/10	89/18986	0.011236	21.3326	4.41361	0.0459107	0.121623	0.0780016	6491	1	Acinar	High	GO_BP
GO:0001841	neural tube formation	1/10	94/18986	0.0106383	20.1979	4.28332	0.0484328	0.126092	0.0808678	6491	1	Acinar	High	GO_BP
GO:0051899	membrane depolarization	1/10	97/18986	0.0103093	19.5732	4.20989	0.0499431	0.126119	0.0808851	10962	1	Acinar	High	GO_BP
GO:1901606	alpha-amino acid catabolic process	1/10	98/18986	0.0102041	19.3735	4.18614	0.0504461	0.126119	0.0808851	26275	1	Acinar	High	GO_BP
GO:0009798	axis specification	1/10	99/18986	0.010101	19.1778	4.16275	0.0509488	0.126119	0.0808851	6491	1	Acinar	High	GO_BP
GO:0001960	negative regulation of cytokine-mediated signaling pathway	1/10	103/18986	0.00970874	18.433	4.07248	0.0529573	0.128261	0.0822585	3557	1	Acinar	High	GO_BP
GO:1901992	positive regulation of mitotic cell cycle phase transition	1/10	105/18986	0.00952381	18.0819	4.02922	0.0539601	0.128261	0.0822585	6491	1	Acinar	High	GO_BP
GO:0008637	apoptotic mitochondrial changes	1/10	108/18986	0.00925926	17.5796	3.96654	0.0554626	0.128261	0.0822585	10962	1	Acinar	High	GO_BP
GO:0060761	negative regulation of response to cytokine stimulus	1/10	108/18986	0.00925926	17.5796	3.96654	0.0554626	0.128261	0.0822585	3557	1	Acinar	High	GO_BP
GO:0002526	acute inflammatory response	1/10	110/18986	0.00909091	17.26	3.92613	0.056463	0.128261	0.0822585	3557	1	Acinar	High	GO_BP
GO:0009063	amino acid catabolic process	1/10	111/18986	0.00900901	17.1045	3.90632	0.0569629	0.128261	0.0822585	26275	1	Acinar	High	GO_BP
GO:0010821	regulation of mitochondrion organization	1/10	114/18986	0.00877193	16.6544	3.84842	0.058461	0.128261	0.0822585	10962	1	Acinar	High	GO_BP
GO:0001838	embryonic epithelial tube formation	1/10	115/18986	0.00869565	16.5096	3.82961	0.05896	0.128261	0.0822585	6491	1	Acinar	High	GO_BP
GO:0070555	response to interleukin-1	1/10	116/18986	0.00862069	16.3672	3.81103	0.0594586	0.128261	0.0822585	3557	1	Acinar	High	GO_BP
GO:1901989	positive regulation of cell cycle phase transition	1/10	125/18986	0.008	15.1888	3.6536	0.063936	0.135345	0.0868017	6491	1	Acinar	High	GO_BP
GO:0072175	epithelial tube formation	1/10	128/18986	0.0078125	14.8328	3.60471	0.0654241	0.135345	0.0868017	6491	1	Acinar	High	GO_BP
GO:0007052	mitotic spindle organization	1/10	134/18986	0.00746269	14.1687	3.51171	0.0683941	0.135345	0.0868017	6491	1	Acinar	High	GO_BP
GO:0051225	spindle assembly	1/10	134/18986	0.00746269	14.1687	3.51171	0.0683941	0.135345	0.0868017	6491	1	Acinar	High	GO_BP
GO:0051384	response to glucocorticoid	1/10	134/18986	0.00746269	14.1687	3.51171	0.0683941	0.135345	0.0868017	3557	1	Acinar	High	GO_BP
GO:0045931	positive regulation of mitotic cell cycle	1/10	136/18986	0.00735294	13.9603	3.48202	0.0693822	0.135345	0.0868017	6491	1	Acinar	High	GO_BP
GO:0007368	determination of left/right symmetry	1/10	137/18986	0.00729927	13.8584	3.46742	0.0698759	0.135345	0.0868017	6491	1	Acinar	High	GO_BP
GO:0035148	tube formation	1/10	142/18986	0.00704225	13.3704	3.39661	0.0723409	0.135345	0.0868017	6491	1	Acinar	High	GO_BP
GO:0007098	centrosome cycle	1/10	143/18986	0.00699301	13.2769	3.38287	0.0728331	0.135345	0.0868017	6491	1	Acinar	High	GO_BP
GO:0016331	morphogenesis of embryonic epithelium	1/10	143/18986	0.00699301	13.2769	3.38287	0.0728331	0.135345	0.0868017	6491	1	Acinar	High	GO_BP
GO:0060972	left/right pattern formation	1/10	144/18986	0.00694444	13.1847	3.36927	0.0733252	0.135345	0.0868017	6491	1	Acinar	High	GO_BP
GO:0009799	specification of symmetry	1/10	147/18986	0.00680272	12.9156	3.32928	0.0747999	0.135345	0.0868017	6491	1	Acinar	High	GO_BP
GO:0009855	determination of bilateral symmetry	1/10	147/18986	0.00680272	12.9156	3.32928	0.0747999	0.135345	0.0868017	6491	1	Acinar	High	GO_BP
GO:0007224	smoothened signaling pathway	1/10	148/18986	0.00675676	12.8284	3.31621	0.075291	0.135345	0.0868017	6491	1	Acinar	High	GO_BP
GO:0021915	neural tube development	1/10	151/18986	0.00662252	12.5735	3.27773	0.0767629	0.136367	0.0874575	6491	1	Acinar	High	GO_BP
GO:0031023	microtubule organizing center organization	1/10	156/18986	0.00641026	12.1705	3.21598	0.0792115	0.137325	0.0880718	6491	1	Acinar	High	GO_BP
GO:0031960	response to corticosteroid	1/10	156/18986	0.00641026	12.1705	3.21598	0.0792115	0.137325	0.0880718	3557	1	Acinar	High	GO_BP
GO:0035264	multicellular organism growth	1/10	158/18986	0.00632911	12.0165	3.19206	0.0801892	0.137325	0.0880718	6491	1	Acinar	High	GO_BP
GO:0050657	nucleic acid transport	1/10	164/18986	0.00609756	11.5768	3.12282	0.0831169	0.137325	0.0880718	130132	1	Acinar	High	GO_BP
GO:0050658	RNA transport	1/10	164/18986	0.00609756	11.5768	3.12282	0.0831169	0.137325	0.0880718	130132	1	Acinar	High	GO_BP
GO:0070507	regulation of microtubule cytoskeleton organization	1/10	166/18986	0.0060241	11.4373	3.10054	0.084091	0.137325	0.0880718	6491	1	Acinar	High	GO_BP
GO:0051236	establishment of RNA localization	1/10	167/18986	0.00598802	11.3689	3.08954	0.0845776	0.137325	0.0880718	130132	1	Acinar	High	GO_BP
GO:1902850	microtubule cytoskeleton organization involved in mitosis	1/10	167/18986	0.00598802	11.3689	3.08954	0.0845776	0.137325	0.0880718	6491	1	Acinar	High	GO_BP
GO:0051495	positive regulation of cytoskeleton organization	1/10	186/18986	0.00537634	10.2075	2.89683	0.0937802	0.149827	0.09609	6491	1	Acinar	High	GO_BP
GO:0001959	regulation of cytokine-mediated signaling pathway	1/10	187/18986	0.00534759	10.1529	2.88747	0.0942622	0.149827	0.09609	3557	1	Acinar	High	GO_BP
GO:2000045	regulation of G1/S transition of mitotic cell cycle	1/10	191/18986	0.0052356	9.94031	2.8507	0.0961881	0.151296	0.0970318	6491	1	Acinar	High	GO_BP
GO:0060759	regulation of response to cytokine stimulus	1/10	199/18986	0.00502513	9.5407	2.78032	0.100029	0.155158	0.0995088	3557	1	Acinar	High	GO_BP
GO:0007369	gastrulation	1/10	202/18986	0.0049505	9.39901	2.75494	0.101465	0.155158	0.0995088	3557	1	Acinar	High	GO_BP
GO:0007051	spindle organization	1/10	204/18986	0.00490196	9.30686	2.73832	0.102422	0.155158	0.0995088	6491	1	Acinar	High	GO_BP
GO:0030073	insulin secretion	1/10	206/18986	0.00485437	9.2165	2.72192	0.103377	0.155158	0.0995088	3557	1	Acinar	High	GO_BP
GO:0022408	negative regulation of cell-cell adhesion	1/10	207/18986	0.00483092	9.17198	2.71381	0.103855	0.155158	0.0995088	3557	1	Acinar	High	GO_BP
GO:1901605	alpha-amino acid metabolic process	1/10	209/18986	0.00478469	9.08421	2.69774	0.104809	0.155158	0.0995088	26275	1	Acinar	High	GO_BP
GO:1902806	regulation of cell cycle G1/S phase transition	1/10	220/18986	0.00454545	8.63	2.61308	0.11004	0.161321	0.103462	6491	1	Acinar	High	GO_BP
GO:0022618	protein-RNA complex assembly	1/10	225/18986	0.00444444	8.43822	2.57653	0.112409	0.16321	0.104673	55164	1	Acinar	High	GO_BP
GO:0071826	protein-RNA complex organization	1/10	234/18986	0.0042735	8.11368	2.51351	0.116659	0.16596	0.106437	55164	1	Acinar	High	GO_BP
GO:1902115	regulation of organelle assembly	1/10	234/18986	0.0042735	8.11368	2.51351	0.116659	0.16596	0.106437	6491	1	Acinar	High	GO_BP
GO:0097191	extrinsic apoptotic signaling pathway	1/10	236/18986	0.00423729	8.04492	2.49997	0.117601	0.16596	0.106437	10962	1	Acinar	High	GO_BP
GO:0015931	nucleobase-containing compound transport	1/10	239/18986	0.0041841	7.94393	2.47994	0.119012	0.166397	0.106717	130132	1	Acinar	High	GO_BP
GO:0016054	organic acid catabolic process	1/10	249/18986	0.00401606	7.6249	2.41564	0.123701	0.168915	0.108331	26275	1	Acinar	High	GO_BP
GO:0046395	carboxylic acid catabolic process	1/10	249/18986	0.00401606	7.6249	2.41564	0.123701	0.168915	0.108331	26275	1	Acinar	High	GO_BP
GO:0030072	peptide hormone secretion	1/10	250/18986	0.004	7.5944	2.40941	0.124169	0.168915	0.108331	3557	1	Acinar	High	GO_BP
GO:0000082	G1/S transition of mitotic cell cycle	1/10	256/18986	0.00390625	7.41641	2.37272	0.12697	0.170291	0.109214	6491	1	Acinar	High	GO_BP
GO:0002790	peptide secretion	1/10	257/18986	0.00389105	7.38755	2.36672	0.127437	0.170291	0.109214	3557	1	Acinar	High	GO_BP
GO:0032886	regulation of microtubule-based process	1/10	269/18986	0.00371747	7.05799	2.29715	0.133012	0.174652	0.112011	6491	1	Acinar	High	GO_BP
GO:0015833	peptide transport	1/10	270/18986	0.0037037	7.03185	2.29155	0.133476	0.174652	0.112011	3557	1	Acinar	High	GO_BP
GO:0003007	heart morphogenesis	1/10	274/18986	0.00364964	6.9292	2.26942	0.135326	0.174652	0.112011	6491	1	Acinar	High	GO_BP
GO:0090068	positive regulation of cell cycle process	1/10	274/18986	0.00364964	6.9292	2.26942	0.135326	0.174652	0.112011	6491	1	Acinar	High	GO_BP
GO:0098742	cell-cell adhesion via plasma-membrane adhesion molecules	1/10	280/18986	0.00357143	6.78071	2.23704	0.138096	0.176715	0.113334	3557	1	Acinar	High	GO_BP
GO:0044843	cell cycle G1/S phase transition	1/10	287/18986	0.00348432	6.61533	2.20044	0.141316	0.178978	0.114786	6491	1	Acinar	High	GO_BP
GO:0006520	amino acid metabolic process	1/10	289/18986	0.00346021	6.56955	2.19021	0.142234	0.178978	0.114786	26275	1	Acinar	High	GO_BP
GO:0048562	embryonic organ morphogenesis	1/10	300/18986	0.00333333	6.32867	2.13562	0.147269	0.183782	0.117866	6491	1	Acinar	High	GO_BP
GO:0007162	negative regulation of cell adhesion	1/10	314/18986	0.00318471	6.0465	2.06996	0.153638	0.190158	0.121956	3557	1	Acinar	High	GO_BP
GO:0046879	hormone secretion	1/10	319/18986	0.0031348	5.95172	2.04747	0.155902	0.191392	0.122747	3557	1	Acinar	High	GO_BP
GO:0097193	intrinsic apoptotic signaling pathway	1/10	327/18986	0.0030581	5.80612	2.01246	0.159513	0.191798	0.123008	10962	1	Acinar	High	GO_BP
GO:0042886	amide transport	1/10	328/18986	0.00304878	5.78841	2.00816	0.159964	0.191798	0.123008	3557	1	Acinar	High	GO_BP
GO:0009914	hormone transport	1/10	330/18986	0.0030303	5.75333	1.99963	0.160864	0.191798	0.123008	3557	1	Acinar	High	GO_BP
GO:0060562	epithelial tube morphogenesis	1/10	331/18986	0.00302115	5.73595	1.99538	0.161314	0.191798	0.123008	6491	1	Acinar	High	GO_BP
GO:0048545	response to steroid hormone	1/10	340/18986	0.00294118	5.58412	1.95797	0.165352	0.195064	0.125102	3557	1	Acinar	High	GO_BP
GO:0045787	positive regulation of cell cycle	1/10	365/18986	0.00273973	5.20164	1.86066	0.176478	0.205373	0.131713	6491	1	Acinar	High	GO_BP
GO:1901990	regulation of mitotic cell cycle phase transition	1/10	368/18986	0.00271739	5.15924	1.84958	0.177804	0.205373	0.131713	6491	1	Acinar	High	GO_BP
GO:0009306	protein secretion	1/10	371/18986	0.00269542	5.11752	1.83863	0.179129	0.205373	0.131713	3557	1	Acinar	High	GO_BP
GO:0035592	establishment of protein localization to extracellular region	1/10	374/18986	0.0026738	5.07647	1.82779	0.180451	0.205373	0.131713	3557	1	Acinar	High	GO_BP
GO:0044282	small molecule catabolic process	1/10	375/18986	0.00266667	5.06293	1.8242	0.180891	0.205373	0.131713	26275	1	Acinar	High	GO_BP
GO:0071692	protein localization to extracellular region	1/10	382/18986	0.0026178	4.97016	1.79945	0.183968	0.207307	0.132954	3557	1	Acinar	High	GO_BP
GO:0007281	germ cell development	1/10	390/18986	0.0025641	4.86821	1.77188	0.187471	0.209689	0.134482	64395	1	Acinar	High	GO_BP
GO:0001701	in utero embryonic development	1/10	403/18986	0.00248139	4.71117	1.72865	0.193134	0.214436	0.137526	6491	1	Acinar	High	GO_BP
GO:0030900	forebrain development	1/10	416/18986	0.00240385	4.56394	1.68723	0.198763	0.219074	0.140501	6491	1	Acinar	High	GO_BP
GO:0140694	non-membrane-bounded organelle assembly	1/10	425/18986	0.00235294	4.46729	1.65954	0.202638	0.219308	0.140651	6491	1	Acinar	High	GO_BP
GO:0022412	cellular process involved in reproduction in multicellular organism	1/10	427/18986	0.00234192	4.44637	1.65349	0.203497	0.219308	0.140651	64395	1	Acinar	High	GO_BP
GO:0007059	chromosome segregation	1/10	429/18986	0.002331	4.42564	1.64748	0.204355	0.219308	0.140651	6491	1	Acinar	High	GO_BP
GO:0003002	regionalization	1/10	430/18986	0.00232558	4.41535	1.64449	0.204784	0.219308	0.140651	6491	1	Acinar	High	GO_BP
GO:0007005	mitochondrion organization	1/10	452/18986	0.00221239	4.20044	1.58088	0.214164	0.227738	0.146057	10962	1	Acinar	High	GO_BP
GO:0048568	embryonic organ development	1/10	458/18986	0.00218341	4.14541	1.56423	0.216705	0.228054	0.14626	6491	1	Acinar	High	GO_BP
GO:0042391	regulation of membrane potential	1/10	466/18986	0.00214592	4.07425	1.54246	0.220082	0.228054	0.14626	10962	1	Acinar	High	GO_BP
GO:0043161	proteasome-mediated ubiquitin-dependent protein catabolic process	1/10	467/18986	0.00214133	4.06552	1.53978	0.220503	0.228054	0.14626	3652	1	Acinar	High	GO_BP
GO:0044772	mitotic cell cycle phase transition	1/10	467/18986	0.00214133	4.06552	1.53978	0.220503	0.228054	0.14626	6491	1	Acinar	High	GO_BP
GO:0007389	pattern specification process	1/10	476/18986	0.00210084	3.98866	1.51593	0.224284	0.230112	0.14758	6491	1	Acinar	High	GO_BP
GO:1901987	regulation of cell cycle phase transition	1/10	479/18986	0.00208768	3.96367	1.50811	0.22554	0.230112	0.14758	6491	1	Acinar	High	GO_BP
GO:0022613	ribonucleoprotein complex biogenesis	1/10	492/18986	0.00203252	3.85894	1.47494	0.230965	0.232923	0.149382	55164	1	Acinar	High	GO_BP
GO:0023061	signal release	1/10	493/18986	0.0020284	3.85112	1.47244	0.23138	0.232923	0.149382	3557	1	Acinar	High	GO_BP
GO:0002009	morphogenesis of an epithelium	1/10	500/18986	0.002	3.7972	1.45509	0.234286	0.234286	0.150256	6491	1	Acinar	High	GO_BP
GO:0031463	Cul3-RING ubiquitin ligase complex	1/10	59/19960	0.0169492	33.8305	5.65411	0.0291755	0.137802	0.124332	3652	1	Acinar	High	GO_CC
GO:0016363	nuclear matrix	1/10	129/19960	0.00775194	15.4729	3.69211	0.0627954	0.137802	0.124332	64395	1	Acinar	High	GO_CC
GO:0034399	nuclear periphery	1/10	155/19960	0.00645161	12.8774	3.32352	0.0750134	0.137802	0.124332	64395	1	Acinar	High	GO_CC
GO:0005814	centriole	1/10	163/19960	0.00613497	12.2454	3.2275	0.0787439	0.137802	0.124332	6491	1	Acinar	High	GO_CC
GO:0031461	cullin-RING ubiquitin ligase complex	1/10	230/19960	0.00434783	8.67826	2.62217	0.109459	0.153242	0.138264	3652	1	Acinar	High	GO_CC
GO:0005938	cell cortex	1/10	325/19960	0.00307692	6.14154	2.09227	0.15143	0.16431	0.148249	6491	1	Acinar	High	GO_CC
GO:0000151	ubiquitin ligase complex	1/10	355/19960	0.0028169	5.62254	1.96747	0.16431	0.16431	0.148249	3652	1	Acinar	High	GO_CC
GO:0005149	interleukin-1 receptor binding	1/10	16/18737	0.0625	117.106	10.7363	0.00850855	0.0581047	0.0366977	3557	1	Acinar	High	GO_MF
GO:0047617	fatty acyl-CoA hydrolase activity	1/10	25/18737	0.04	74.948	8.5495	0.0132659	0.0581047	0.0366977	26275	1	Acinar	High	GO_MF
GO:0016289	acyl-CoA hydrolase activity	1/10	26/18737	0.0384615	72.0654	8.37916	0.0137933	0.0581047	0.0366977	26275	1	Acinar	High	GO_MF
GO:0048019	receptor antagonist activity	1/10	31/18737	0.0322581	60.4419	7.65399	0.0164261	0.0581047	0.0366977	3557	1	Acinar	High	GO_MF
GO:0030547	signaling receptor inhibitor activity	1/10	43/18737	0.0232558	43.5744	6.45857	0.0227191	0.0581047	0.0366977	3557	1	Acinar	High	GO_MF
GO:0016790	thiolester hydrolase activity	1/10	44/18737	0.0227273	42.5841	6.38144	0.0232419	0.0581047	0.0366977	26275	1	Acinar	High	GO_MF
GO:1990756	ubiquitin-like ligase-substrate adaptor activity	1/10	119/18737	0.00840336	15.7454	3.72878	0.0617404	0.0922103	0.0582381	3652	1	Acinar	High	GO_MF
GO:0051082	unfolded protein binding	1/10	122/18737	0.00819672	15.3582	3.67665	0.0632515	0.0922103	0.0582381	55164	1	Acinar	High	GO_MF
GO:0019838	growth factor binding	1/10	132/18737	0.00757576	14.1947	3.51541	0.0682728	0.0922103	0.0582381	3557	1	Acinar	High	GO_MF
GO:0140767	enzyme-substrate adaptor activity	1/10	132/18737	0.00757576	14.1947	3.51541	0.0682728	0.0922103	0.0582381	3652	1	Acinar	High	GO_MF
GO:0070851	growth factor receptor binding	1/10	138/18737	0.00724638	13.5775	3.42685	0.0712739	0.0922103	0.0582381	3557	1	Acinar	High	GO_MF
GO:0019955	cytokine binding	1/10	143/18737	0.00699301	13.1028	3.35716	0.0737682	0.0922103	0.0582381	3557	1	Acinar	High	GO_MF
GO:0005125	cytokine activity	1/10	238/18737	0.00420168	7.87269	2.46573	0.120029	0.138495	0.0874703	3557	1	Acinar	High	GO_MF
GO:0005126	cytokine receptor binding	1/10	277/18737	0.00361011	6.76426	2.23343	0.13841	0.148296	0.0936608	3557	1	Acinar	High	GO_MF
GO:0003779	actin binding	1/10	441/18737	0.00226757	4.24875	1.59537	0.211983	0.211983	0.133884	3652	1	Acinar	High	GO_MF
hsa00410	beta-Alanine metabolism	1/2	31/9434	0.0322581	152.161	12.2751	0.00656152	0.0169177	0.00356162	26275	1	Acinar	High	KEGG
hsa00640	Propanoate metabolism	1/2	32/9434	0.03125	147.406	12.0799	0.00677283	0.0169177	0.00356162	26275	1	Acinar	High	KEGG
hsa00280	Valine, leucine and isoleucine degradation	1/2	48/9434	0.0208333	98.2708	9.83787	0.0101506	0.0169177	0.00356162	26275	1	Acinar	High	KEGG
hsa01200	Carbon metabolism	1/2	117/9434	0.00854701	40.3162	6.2311	0.0246514	0.0308142	0.00648721	26275	1	Acinar	High	KEGG
hsa04060	Cytokine-cytokine receptor interaction	1/2	298/9434	0.0033557	15.8289	3.7877	0.0621812	0.0621812	0.0130908	3557	1	Acinar	High	KEGG
GO:0006863	purine nucleobase transport	1/3	12/18986	0.0833333	527.389	22.9299	0.00189504	0.0126309	0.00265914	151295	1	Alpha	High	GO_BP
GO:0015851	nucleobase transport	1/3	13/18986	0.0769231	486.821	22.0274	0.00205285	0.0126309	0.00265914	151295	1	Alpha	High	GO_BP
GO:0006825	copper ion transport	1/3	16/18986	0.0625	395.542	19.8474	0.00252618	0.0126309	0.00265914	55240	1	Alpha	High	GO_BP
GO:0043330	response to exogenous dsRNA	1/3	49/18986	0.0204082	129.156	11.2919	0.00772299	0.0228429	0.00480903	130132	1	Alpha	High	GO_BP
GO:0043331	response to dsRNA	1/3	57/18986	0.0175439	111.029	10.4584	0.0089801	0.0228429	0.00480903	130132	1	Alpha	High	GO_BP
GO:0006826	iron ion transport	1/3	58/18986	0.0172414	109.115	10.3665	0.00913716	0.0228429	0.00480903	55240	1	Alpha	High	GO_BP
GO:0000041	transition metal ion transport	1/3	102/18986	0.00980392	62.0458	7.77127	0.0160315	0.0343533	0.00723228	55240	1	Alpha	High	GO_BP
GO:0050657	nucleic acid transport	1/3	164/18986	0.00609756	38.5894	6.07769	0.025692	0.0392367	0.00826036	130132	1	Alpha	High	GO_BP
GO:0050658	RNA transport	1/3	164/18986	0.00609756	38.5894	6.07769	0.025692	0.0392367	0.00826036	130132	1	Alpha	High	GO_BP
GO:0051236	establishment of RNA localization	1/3	167/18986	0.00598802	37.8962	6.0204	0.0261578	0.0392367	0.00826036	130132	1	Alpha	High	GO_BP
GO:0006403	RNA localization	1/3	204/18986	0.00490196	31.0229	5.41976	0.0318908	0.0434875	0.00915526	130132	1	Alpha	High	GO_BP
GO:0015931	nucleobase-containing compound transport	1/3	239/18986	0.0041841	26.4798	4.98324	0.0372932	0.0466165	0.009814	130132	1	Alpha	High	GO_BP
GO:0009306	protein secretion	1/3	371/18986	0.00269542	17.0584	3.92682	0.0574871	0.059157	0.0124541	55240	1	Alpha	High	GO_BP
GO:0035592	establishment of protein localization to extracellular region	1/3	374/18986	0.0026738	16.9216	3.90939	0.0579427	0.059157	0.0124541	55240	1	Alpha	High	GO_BP
GO:0071692	protein localization to extracellular region	1/3	382/18986	0.0026178	16.5672	3.86387	0.059157	0.059157	0.0124541	55240	1	Alpha	High	GO_BP
GO:0031462	Cul2-RING ubiquitin ligase complex	1/4	46/19960	0.0217391	108.478	10.332	0.00918731	0.033897	0.0142724	57643	1	Alpha	High	GO_CC
GO:0005771	multivesicular body	1/4	68/19960	0.0147059	73.3824	8.46468	0.0135588	0.033897	0.0142724	55240	1	Alpha	High	GO_CC
GO:0031461	cullin-RING ubiquitin ligase complex	1/4	230/19960	0.00434783	21.6957	4.46933	0.0453049	0.0692718	0.0291671	57643	1	Alpha	High	GO_CC
GO:0005770	late endosome	1/4	318/19960	0.00314465	15.6918	3.73903	0.0622252	0.0692718	0.0291671	55240	1	Alpha	High	GO_CC
GO:0000151	ubiquitin ligase complex	1/4	355/19960	0.0028169	14.0563	3.51411	0.0692718	0.0692718	0.0291671	57643	1	Alpha	High	GO_CC
GO:0016722	oxidoreductase activity, acting on metal ions	1/4	16/18737	0.0625	292.766	17.0606	0.0034116	0.017058	NA	55240	1	Alpha	High	GO_MF
GO:0071949	FAD binding	1/4	40/18737	0.025	117.106	10.7415	0.00851263	0.0212816	NA	55240	1	Alpha	High	GO_MF
GO:0050660	flavin adenine dinucleotide binding	1/4	86/18737	0.0116279	54.468	7.26201	0.0182348	0.0303914	NA	55240	1	Alpha	High	GO_MF
GO:0020037	heme binding	1/4	143/18737	0.00699301	32.757	5.57039	0.0301825	0.0322673	NA	55240	1	Alpha	High	GO_MF
GO:0046906	tetrapyrrole binding	1/4	153/18737	0.00653595	30.616	5.37486	0.0322673	0.0322673	NA	55240	1	Alpha	High	GO_MF
hsa04216	Ferroptosis	1/1	42/9434	0.0238095	224.619	14.9539	0.00445198	0.00794997	NA	55240	1	Alpha	High	KEGG
hsa04115	p53 signaling pathway	1/1	75/9434	0.0133333	125.787	11.1708	0.00794997	0.00794997	NA	55240	1	Alpha	High	KEGG
GO:0033504	floor plate development	1/3	11/18986	0.0909091	575.333	23.9526	0.00173721	0.0355623	0.00756644	6491	1	Beta	High	GO_BP
GO:1904181	positive regulation of membrane depolarization	1/3	11/18986	0.0909091	575.333	23.9526	0.00173721	0.0355623	0.00756644	10962	1	Beta	High	GO_BP
GO:0006825	copper ion transport	1/3	16/18986	0.0625	395.542	19.8474	0.00252618	0.0355623	0.00756644	55240	1	Beta	High	GO_BP
GO:0030903	notochord development	1/3	19/18986	0.0526316	333.088	18.206	0.00299937	0.0355623	0.00756644	6491	1	Beta	High	GO_BP
GO:0051900	regulation of mitochondrial depolarization	1/3	20/18986	0.05	316.433	17.7426	0.00315706	0.0355623	0.00756644	10962	1	Beta	High	GO_BP
GO:0090200	positive regulation of release of cytochrome c from mitochondria	1/3	21/18986	0.047619	301.365	17.3128	0.00331474	0.0355623	0.00756644	10962	1	Beta	High	GO_BP
GO:0046599	regulation of centriole replication	1/3	23/18986	0.0434783	275.159	16.5385	0.00363005	0.0355623	0.00756644	6491	1	Beta	High	GO_BP
GO:0051882	mitochondrial depolarization	1/3	26/18986	0.0384615	243.41	15.549	0.00410288	0.0355623	0.00756644	10962	1	Beta	High	GO_BP
GO:0090169	regulation of spindle assembly	1/3	34/18986	0.0294118	186.137	13.5828	0.00536305	0.0355623	0.00756644	6491	1	Beta	High	GO_BP
GO:0071539	protein localization to centrosome	1/3	37/18986	0.027027	171.045	13.0153	0.00583533	0.0355623	0.00756644	6491	1	Beta	High	GO_BP
GO:1905508	protein localization to microtubule organizing center	1/3	38/18986	0.0263158	166.544	12.8412	0.00599273	0.0355623	0.00756644	6491	1	Beta	High	GO_BP
GO:0090199	regulation of release of cytochrome c from mitochondria	1/3	40/18986	0.025	158.217	12.5128	0.00630747	0.0355623	0.00756644	10962	1	Beta	High	GO_BP
GO:0000578	embryonic axis specification	1/3	42/18986	0.0238095	150.683	12.208	0.00662215	0.0355623	0.00756644	6491	1	Beta	High	GO_BP
GO:0007099	centriole replication	1/3	43/18986	0.0232558	147.178	12.0636	0.00677946	0.0355623	0.00756644	6491	1	Beta	High	GO_BP
GO:0060236	regulation of mitotic spindle organization	1/3	44/18986	0.0227273	143.833	11.9241	0.00693676	0.0355623	0.00756644	6491	1	Beta	High	GO_BP
GO:0010824	regulation of centrosome duplication	1/3	47/18986	0.0212766	134.652	11.5327	0.00740854	0.0355623	0.00756644	6491	1	Beta	High	GO_BP
GO:0090224	regulation of spindle organization	1/3	48/18986	0.0208333	131.847	11.4104	0.00756577	0.0355623	0.00756644	6491	1	Beta	High	GO_BP
GO:0098534	centriole assembly	1/3	48/18986	0.0208333	131.847	11.4104	0.00756577	0.0355623	0.00756644	6491	1	Beta	High	GO_BP
GO:0003254	regulation of membrane depolarization	1/3	50/18986	0.02	126.573	11.1769	0.00788018	0.0355623	0.00756644	10962	1	Beta	High	GO_BP
GO:0001836	release of cytochrome c from mitochondria	1/3	54/18986	0.0185185	117.198	10.7493	0.0085088	0.0355623	0.00756644	10962	1	Beta	High	GO_BP
GO:0046605	regulation of centrosome cycle	1/3	56/18986	0.0178571	113.012	10.5528	0.00882301	0.0355623	0.00756644	6491	1	Beta	High	GO_BP
GO:1900087	positive regulation of G1/S transition of mitotic cell cycle	1/3	56/18986	0.0178571	113.012	10.5528	0.00882301	0.0355623	0.00756644	6491	1	Beta	High	GO_BP
GO:0006826	iron ion transport	1/3	58/18986	0.0172414	109.115	10.3665	0.00913716	0.0355623	0.00756644	55240	1	Beta	High	GO_BP
GO:0072698	protein localization to microtubule cytoskeleton	1/3	58/18986	0.0172414	109.115	10.3665	0.00913716	0.0355623	0.00756644	6491	1	Beta	High	GO_BP
GO:0001947	heart looping	1/3	66/18986	0.0151515	95.8889	9.70756	0.0103931	0.0355623	0.00756644	6491	1	Beta	High	GO_BP
GO:0044380	protein localization to cytoskeleton	1/3	66/18986	0.0151515	95.8889	9.70756	0.0103931	0.0355623	0.00756644	6491	1	Beta	High	GO_BP
GO:0061371	determination of heart left/right asymmetry	1/3	71/18986	0.0140845	89.1362	9.35327	0.0111775	0.0355623	0.00756644	6491	1	Beta	High	GO_BP
GO:1902808	positive regulation of cell cycle G1/S phase transition	1/3	71/18986	0.0140845	89.1362	9.35327	0.0111775	0.0355623	0.00756644	6491	1	Beta	High	GO_BP
GO:0003143	embryonic heart tube morphogenesis	1/3	72/18986	0.0138889	87.8981	9.28685	0.0113343	0.0355623	0.00756644	6491	1	Beta	High	GO_BP
GO:0051881	regulation of mitochondrial membrane potential	1/3	73/18986	0.0136986	86.6941	9.22179	0.0114911	0.0355623	0.00756644	10962	1	Beta	High	GO_BP
GO:0051298	centrosome duplication	1/3	76/18986	0.0131579	83.2719	9.03434	0.0119615	0.0355623	0.00756644	6491	1	Beta	High	GO_BP
GO:0009880	embryonic pattern specification	1/3	77/18986	0.012987	82.1905	8.97428	0.0121182	0.0355623	0.00756644	6491	1	Beta	High	GO_BP
GO:0001843	neural tube closure	1/3	82/18986	0.0121951	77.1789	8.69057	0.0129017	0.0355623	0.00756644	6491	1	Beta	High	GO_BP
GO:0060606	tube closure	1/3	83/18986	0.0120482	76.249	8.6369	0.0130584	0.0355623	0.00756644	6491	1	Beta	High	GO_BP
GO:0035050	embryonic heart tube development	1/3	86/18986	0.0116279	73.5891	8.48152	0.0135282	0.0355623	0.00756644	6491	1	Beta	High	GO_BP
GO:0014020	primary neural tube formation	1/3	87/18986	0.0114943	72.7433	8.4315	0.0136848	0.0355623	0.00756644	6491	1	Beta	High	GO_BP
GO:1902117	positive regulation of organelle assembly	1/3	89/18986	0.011236	71.1086	8.334	0.0139979	0.0355623	0.00756644	6491	1	Beta	High	GO_BP
GO:0001841	neural tube formation	1/3	94/18986	0.0106383	67.3262	8.1039	0.0147804	0.0365621	0.00777916	6491	1	Beta	High	GO_BP
GO:0051899	membrane depolarization	1/3	97/18986	0.0103093	65.244	7.97439	0.0152497	0.0365719	0.00778125	10962	1	Beta	High	GO_BP
GO:0009798	axis specification	1/3	99/18986	0.010101	63.9259	7.89131	0.0155625	0.0365719	0.00778125	6491	1	Beta	High	GO_BP
GO:0000041	transition metal ion transport	1/3	102/18986	0.00980392	62.0458	7.77127	0.0160315	0.0367553	0.00782027	55240	1	Beta	High	GO_BP
GO:1901992	positive regulation of mitotic cell cycle phase transition	1/3	105/18986	0.00952381	60.273	7.65637	0.0165005	0.0369296	0.00785736	6491	1	Beta	High	GO_BP
GO:0008637	apoptotic mitochondrial changes	1/3	108/18986	0.00925926	58.5988	7.54624	0.0169692	0.0370955	0.00789265	10962	1	Beta	High	GO_BP
GO:0010821	regulation of mitochondrion organization	1/3	114/18986	0.00877193	55.5146	7.33905	0.0179063	0.0376082	0.00800174	10962	1	Beta	High	GO_BP
GO:0001838	embryonic epithelial tube formation	1/3	115/18986	0.00869565	55.0319	7.30609	0.0180624	0.0376082	0.00800174	6491	1	Beta	High	GO_BP
GO:1901989	positive regulation of cell cycle phase transition	1/3	125/18986	0.008	50.6293	6.99833	0.0196227	0.0376082	0.00800174	6491	1	Beta	High	GO_BP
GO:0072175	epithelial tube formation	1/3	128/18986	0.0078125	49.4427	6.91304	0.0200904	0.0376082	0.00800174	6491	1	Beta	High	GO_BP
GO:0007052	mitotic spindle organization	1/3	134/18986	0.00746269	47.2289	6.75103	0.0210255	0.0376082	0.00800174	6491	1	Beta	High	GO_BP
GO:0051225	spindle assembly	1/3	134/18986	0.00746269	47.2289	6.75103	0.0210255	0.0376082	0.00800174	6491	1	Beta	High	GO_BP
GO:0045931	positive regulation of mitotic cell cycle	1/3	136/18986	0.00735294	46.5343	6.6994	0.0213371	0.0376082	0.00800174	6491	1	Beta	High	GO_BP
GO:0007368	determination of left/right symmetry	1/3	137/18986	0.00729927	46.1946	6.67401	0.0214928	0.0376082	0.00800174	6491	1	Beta	High	GO_BP
GO:0035148	tube formation	1/3	142/18986	0.00704225	44.5681	6.55103	0.0222714	0.0376082	0.00800174	6491	1	Beta	High	GO_BP
GO:0007098	centrosome cycle	1/3	143/18986	0.00699301	44.2564	6.5272	0.022427	0.0376082	0.00800174	6491	1	Beta	High	GO_BP
GO:0016331	morphogenesis of embryonic epithelium	1/3	143/18986	0.00699301	44.2564	6.5272	0.022427	0.0376082	0.00800174	6491	1	Beta	High	GO_BP
GO:0060972	left/right pattern formation	1/3	144/18986	0.00694444	43.9491	6.50362	0.0225826	0.0376082	0.00800174	6491	1	Beta	High	GO_BP
GO:0009799	specification of symmetry	1/3	147/18986	0.00680272	43.0522	6.4343	0.0230495	0.0376082	0.00800174	6491	1	Beta	High	GO_BP
GO:0009855	determination of bilateral symmetry	1/3	147/18986	0.00680272	43.0522	6.4343	0.0230495	0.0376082	0.00800174	6491	1	Beta	High	GO_BP
GO:0007224	smoothened signaling pathway	1/3	148/18986	0.00675676	42.7613	6.41166	0.023205	0.0376082	0.00800174	6491	1	Beta	High	GO_BP
GO:0021915	neural tube development	1/3	151/18986	0.00662252	41.9117	6.34507	0.0236717	0.0377142	0.00802429	6491	1	Beta	High	GO_BP
GO:0031023	microtubule organizing center organization	1/3	156/18986	0.00641026	40.5684	6.23834	0.024449	0.0381546	0.00811799	6491	1	Beta	High	GO_BP
GO:0035264	multicellular organism growth	1/3	158/18986	0.00632911	40.0549	6.19705	0.0247599	0.0381546	0.00811799	6491	1	Beta	High	GO_BP
GO:0070507	regulation of microtubule cytoskeleton organization	1/3	166/18986	0.0060241	38.1245	6.03932	0.0260025	0.0390291	0.00830406	6491	1	Beta	High	GO_BP
GO:1902850	microtubule cytoskeleton organization involved in mitosis	1/3	167/18986	0.00598802	37.8962	6.0204	0.0261578	0.0390291	0.00830406	6491	1	Beta	High	GO_BP
GO:0051495	positive regulation of cytoskeleton organization	1/3	186/18986	0.00537634	34.0251	5.68991	0.0291046	0.0427474	0.00909519	6491	1	Beta	High	GO_BP
GO:2000045	regulation of G1/S transition of mitotic cell cycle	1/3	191/18986	0.0052356	33.1344	5.61111	0.0298791	0.0432098	0.00919357	6491	1	Beta	High	GO_BP
GO:0007051	spindle organization	1/3	204/18986	0.00490196	31.0229	5.41976	0.0318908	0.0454203	0.00966389	6491	1	Beta	High	GO_BP
GO:1902806	regulation of cell cycle G1/S phase transition	1/3	220/18986	0.00454545	28.7667	5.20754	0.034363	0.0482108	0.0102576	6491	1	Beta	High	GO_BP
GO:1902115	regulation of organelle assembly	1/3	234/18986	0.0042735	27.0456	5.03967	0.0365227	0.0501755	0.0106756	6491	1	Beta	High	GO_BP
GO:0097191	extrinsic apoptotic signaling pathway	1/3	236/18986	0.00423729	26.8164	5.01689	0.0368309	0.0501755	0.0106756	10962	1	Beta	High	GO_BP
GO:0000082	G1/S transition of mitotic cell cycle	1/3	256/18986	0.00390625	24.7214	4.80368	0.03991	0.0535934	0.0114028	6491	1	Beta	High	GO_BP
GO:0032886	regulation of microtubule-based process	1/3	269/18986	0.00371747	23.5266	4.67776	0.0419078	0.054952	0.0116919	6491	1	Beta	High	GO_BP
GO:0003007	heart morphogenesis	1/3	274/18986	0.00364964	23.0973	4.63168	0.0426755	0.054952	0.0116919	6491	1	Beta	High	GO_BP
GO:0090068	positive regulation of cell cycle process	1/3	274/18986	0.00364964	23.0973	4.63168	0.0426755	0.054952	0.0116919	6491	1	Beta	High	GO_BP
GO:0044843	cell cycle G1/S phase transition	1/3	287/18986	0.00348432	22.0511	4.51742	0.0446695	0.0567423	0.0120728	6491	1	Beta	High	GO_BP
GO:0048562	embryonic organ morphogenesis	1/3	300/18986	0.00333333	21.0956	4.41048	0.0466607	0.0584814	0.0124429	6491	1	Beta	High	GO_BP
GO:0097193	intrinsic apoptotic signaling pathway	1/3	327/18986	0.0030581	19.3537	4.2086	0.0507875	0.0627454	0.0133501	10962	1	Beta	High	GO_BP
GO:0060562	epithelial tube morphogenesis	1/3	331/18986	0.00302115	19.1198	4.18075	0.0513978	0.0627454	0.0133501	6491	1	Beta	High	GO_BP
GO:0045787	positive regulation of cell cycle	1/3	365/18986	0.00273973	17.3388	3.96231	0.0565753	0.0672421	0.0143068	6491	1	Beta	High	GO_BP
GO:1901990	regulation of mitotic cell cycle phase transition	1/3	368/18986	0.00271739	17.1975	3.94446	0.0570313	0.0672421	0.0143068	6491	1	Beta	High	GO_BP
GO:0009306	protein secretion	1/3	371/18986	0.00269542	17.0584	3.92682	0.0574871	0.0672421	0.0143068	55240	1	Beta	High	GO_BP
GO:0035592	establishment of protein localization to extracellular region	1/3	374/18986	0.0026738	16.9216	3.90939	0.0579427	0.0672421	0.0143068	55240	1	Beta	High	GO_BP
GO:0071692	protein localization to extracellular region	1/3	382/18986	0.0026178	16.5672	3.86387	0.059157	0.0678141	0.0144285	55240	1	Beta	High	GO_BP
GO:0001701	in utero embryonic development	1/3	403/18986	0.00248139	15.7039	3.75068	0.0623396	0.0706015	0.0150216	6491	1	Beta	High	GO_BP
GO:0030900	forebrain development	1/3	416/18986	0.00240385	15.2131	3.6848	0.0643062	0.0717652	0.0152692	6491	1	Beta	High	GO_BP
GO:0140694	non-membrane-bounded organelle assembly	1/3	425/18986	0.00235294	14.891	3.64091	0.0656661	0.0717652	0.0152692	6491	1	Beta	High	GO_BP
GO:0007059	chromosome segregation	1/3	429/18986	0.002331	14.7521	3.62183	0.0662701	0.0717652	0.0152692	6491	1	Beta	High	GO_BP
GO:0003002	regionalization	1/3	430/18986	0.00232558	14.7178	3.6171	0.066421	0.0717652	0.0152692	6491	1	Beta	High	GO_BP
GO:0007005	mitochondrion organization	1/3	452/18986	0.00221239	14.0015	3.51691	0.0697378	0.0743682	0.015823	10962	1	Beta	High	GO_BP
GO:0048568	embryonic organ development	1/3	458/18986	0.00218341	13.818	3.49079	0.070641	0.0743682	0.015823	6491	1	Beta	High	GO_BP
GO:0042391	regulation of membrane potential	1/3	466/18986	0.00214592	13.5808	3.45673	0.0718444	0.0743682	0.015823	10962	1	Beta	High	GO_BP
GO:0044772	mitotic cell cycle phase transition	1/3	467/18986	0.00214133	13.5517	3.45253	0.0719947	0.0743682	0.015823	6491	1	Beta	High	GO_BP
GO:0007389	pattern specification process	1/3	476/18986	0.00210084	13.2955	3.41531	0.0733472	0.0745912	0.0158705	6491	1	Beta	High	GO_BP
GO:1901987	regulation of cell cycle phase transition	1/3	479/18986	0.00208768	13.2122	3.40313	0.0737977	0.0745912	0.0158705	6491	1	Beta	High	GO_BP
GO:0002009	morphogenesis of an epithelium	1/3	500/18986	0.002	12.6573	3.32083	0.0769472	0.0769472	0.0163717	6491	1	Beta	High	GO_BP
GO:0005771	multivesicular body	1/3	68/19960	0.0147059	97.8431	9.80768	0.0101862	0.0407447	NA	55240	1	Beta	High	GO_CC
GO:0005814	centriole	1/3	163/19960	0.00613497	40.818	6.25829	0.0243007	0.048059	NA	6491	1	Beta	High	GO_CC
GO:0005770	late endosome	1/3	318/19960	0.00314465	20.9224	4.39082	0.0470405	0.048059	NA	55240	1	Beta	High	GO_CC
GO:0005938	cell cortex	1/3	325/19960	0.00307692	20.4718	4.33925	0.048059	0.048059	NA	6491	1	Beta	High	GO_CC
GO:0016722	oxidoreductase activity, acting on metal ions	1/3	16/18737	0.0625	390.354	19.7162	0.00255973	0.0127986	NA	55240	1	Beta	High	GO_MF
GO:0071949	FAD binding	1/3	40/18737	0.025	156.142	12.4296	0.00639112	0.0159778	NA	55240	1	Beta	High	GO_MF
GO:0050660	flavin adenine dinucleotide binding	1/3	86/18737	0.0116279	72.624	8.42443	0.0137072	0.0228453	NA	55240	1	Beta	High	GO_MF
GO:0020037	heme binding	1/3	143/18737	0.00699301	43.676	6.4826	0.0227228	0.0242988	NA	55240	1	Beta	High	GO_MF
GO:0046906	tetrapyrrole binding	1/3	153/18737	0.00653595	40.8214	6.25858	0.0242988	0.0242988	NA	55240	1	Beta	High	GO_MF
hsa04216	Ferroptosis	1/1	42/9434	0.0238095	224.619	14.9539	0.00445198	0.00794997	NA	55240	1	Beta	High	KEGG
hsa04115	p53 signaling pathway	1/1	75/9434	0.0133333	125.787	11.1708	0.00794997	0.00794997	NA	55240	1	Beta	High	KEGG
GO:0033504	floor plate development	1/4	11/18986	0.0909091	431.5	20.7321	0.00231567	0.0549071	0.0165852	6491	1	Delta	High	GO_BP
GO:0034115	negative regulation of heterotypic cell-cell adhesion	1/4	11/18986	0.0909091	431.5	20.7321	0.00231567	0.0549071	0.0165852	3557	1	Delta	High	GO_BP
GO:0070587	regulation of cell-cell adhesion involved in gastrulation	1/4	11/18986	0.0909091	431.5	20.7321	0.00231567	0.0549071	0.0165852	3557	1	Delta	High	GO_BP
GO:0070586	cell-cell adhesion involved in gastrulation	1/4	12/18986	0.0833333	395.542	19.8458	0.00252598	0.0549071	0.0165852	3557	1	Delta	High	GO_BP
GO:2000659	regulation of interleukin-1-mediated signaling pathway	1/4	12/18986	0.0833333	395.542	19.8458	0.00252598	0.0549071	0.0165852	3557	1	Delta	High	GO_BP
GO:0030903	notochord development	1/4	19/18986	0.0526316	249.816	15.7514	0.00399726	0.0549071	0.0165852	6491	1	Delta	High	GO_BP
GO:0046599	regulation of centriole replication	1/4	23/18986	0.0434783	206.37	14.3058	0.00483726	0.0549071	0.0165852	6491	1	Delta	High	GO_BP
GO:0034114	regulation of heterotypic cell-cell adhesion	1/4	24/18986	0.0416667	197.771	14.002	0.00504718	0.0549071	0.0165852	3557	1	Delta	High	GO_BP
GO:0070498	interleukin-1-mediated signaling pathway	1/4	34/18986	0.0294118	139.603	11.7422	0.00714452	0.0549071	0.0165852	3557	1	Delta	High	GO_BP
GO:0090169	regulation of spindle assembly	1/4	34/18986	0.0294118	139.603	11.7422	0.00714452	0.0549071	0.0165852	6491	1	Delta	High	GO_BP
GO:0071539	protein localization to centrosome	1/4	37/18986	0.027027	128.284	11.2498	0.00777307	0.0549071	0.0165852	6491	1	Delta	High	GO_BP
GO:1905508	protein localization to microtubule organizing center	1/4	38/18986	0.0263158	124.908	11.0987	0.00798252	0.0549071	0.0165852	6491	1	Delta	High	GO_BP
GO:0000578	embryonic axis specification	1/4	42/18986	0.0238095	113.012	10.5491	0.00882	0.0549071	0.0165852	6491	1	Delta	High	GO_BP
GO:0007099	centriole replication	1/4	43/18986	0.0232558	110.384	10.4238	0.00902929	0.0549071	0.0165852	6491	1	Delta	High	GO_BP
GO:0060236	regulation of mitotic spindle organization	1/4	44/18986	0.0227273	107.875	10.3028	0.00923854	0.0549071	0.0165852	6491	1	Delta	High	GO_BP
GO:0010824	regulation of centrosome duplication	1/4	47/18986	0.0212766	100.989	9.96296	0.0098661	0.0549071	0.0165852	6491	1	Delta	High	GO_BP
GO:0006953	acute-phase response	1/4	48/18986	0.0208333	98.8854	9.8568	0.0100752	0.0549071	0.0165852	3557	1	Delta	High	GO_BP
GO:0090224	regulation of spindle organization	1/4	48/18986	0.0208333	98.8854	9.8568	0.0100752	0.0549071	0.0165852	6491	1	Delta	High	GO_BP
GO:0098534	centriole assembly	1/4	48/18986	0.0208333	98.8854	9.8568	0.0100752	0.0549071	0.0165852	6491	1	Delta	High	GO_BP
GO:0043330	response to exogenous dsRNA	1/4	49/18986	0.0204082	96.8673	9.75388	0.0102843	0.0549071	0.0165852	130132	1	Delta	High	GO_BP
GO:0046605	regulation of centrosome cycle	1/4	56/18986	0.0178571	84.7589	9.11201	0.011747	0.0549071	0.0165852	6491	1	Delta	High	GO_BP
GO:1900087	positive regulation of G1/S transition of mitotic cell cycle	1/4	56/18986	0.0178571	84.7589	9.11201	0.011747	0.0549071	0.0165852	6491	1	Delta	High	GO_BP
GO:0043331	response to dsRNA	1/4	57/18986	0.0175439	83.2719	9.03004	0.0119558	0.0549071	0.0165852	130132	1	Delta	High	GO_BP
GO:0072698	protein localization to microtubule cytoskeleton	1/4	58/18986	0.0172414	81.8362	8.95018	0.0121646	0.0549071	0.0165852	6491	1	Delta	High	GO_BP
GO:0034113	heterotypic cell-cell adhesion	1/4	63/18986	0.015873	75.3413	8.57965	0.0132081	0.0549071	0.0165852	3557	1	Delta	High	GO_BP
GO:0001947	heart looping	1/4	66/18986	0.0151515	71.9167	8.37769	0.0138337	0.0549071	0.0165852	6491	1	Delta	High	GO_BP
GO:0044380	protein localization to cytoskeleton	1/4	66/18986	0.0151515	71.9167	8.37769	0.0138337	0.0549071	0.0165852	6491	1	Delta	High	GO_BP
GO:0061371	determination of heart left/right asymmetry	1/4	71/18986	0.0140845	66.8521	8.06975	0.0148759	0.0549071	0.0165852	6491	1	Delta	High	GO_BP
GO:1902808	positive regulation of cell cycle G1/S phase transition	1/4	71/18986	0.0140845	66.8521	8.06975	0.0148759	0.0549071	0.0165852	6491	1	Delta	High	GO_BP
GO:0003143	embryonic heart tube morphogenesis	1/4	72/18986	0.0138889	65.9236	8.01201	0.0150842	0.0549071	0.0165852	6491	1	Delta	High	GO_BP
GO:0051298	centrosome duplication	1/4	76/18986	0.0131579	62.4539	7.79247	0.0159172	0.0549071	0.0165852	6491	1	Delta	High	GO_BP
GO:0009880	embryonic pattern specification	1/4	77/18986	0.012987	61.6429	7.74025	0.0161253	0.0549071	0.0165852	6491	1	Delta	High	GO_BP
GO:0001843	neural tube closure	1/4	82/18986	0.0121951	57.8841	7.49352	0.0171656	0.0549071	0.0165852	6491	1	Delta	High	GO_BP
GO:0060606	tube closure	1/4	83/18986	0.0120482	57.1867	7.44684	0.0173736	0.0549071	0.0165852	6491	1	Delta	High	GO_BP
GO:0002437	inflammatory response to antigenic stimulus	1/4	85/18986	0.0117647	55.8412	7.35594	0.0177894	0.0549071	0.0165852	3557	1	Delta	High	GO_BP
GO:0035050	embryonic heart tube development	1/4	86/18986	0.0116279	55.1919	7.31167	0.0179973	0.0549071	0.0165852	6491	1	Delta	High	GO_BP
GO:0014020	primary neural tube formation	1/4	87/18986	0.0114943	54.5575	7.26816	0.0182051	0.0549071	0.0165852	6491	1	Delta	High	GO_BP
GO:0071347	cellular response to interleukin-1	1/4	88/18986	0.0113636	53.9375	7.22539	0.0184129	0.0549071	0.0165852	3557	1	Delta	High	GO_BP
GO:1902117	positive regulation of organelle assembly	1/4	89/18986	0.011236	53.3315	7.18333	0.0186207	0.0549071	0.0165852	6491	1	Delta	High	GO_BP
GO:0001841	neural tube formation	1/4	94/18986	0.0106383	50.4947	6.98309	0.019659	0.0565197	0.0170723	6491	1	Delta	High	GO_BP
GO:0009798	axis specification	1/4	99/18986	0.010101	47.9444	6.79805	0.0206965	0.0570483	0.017232	6491	1	Delta	High	GO_BP
GO:0001960	negative regulation of cytokine-mediated signaling pathway	1/4	103/18986	0.00970874	46.0825	6.65972	0.0215259	0.0570483	0.017232	3557	1	Delta	High	GO_BP
GO:1901992	positive regulation of mitotic cell cycle phase transition	1/4	105/18986	0.00952381	45.2048	6.59349	0.0219404	0.0570483	0.017232	6491	1	Delta	High	GO_BP
GO:0060761	negative regulation of response to cytokine stimulus	1/4	108/18986	0.00925926	43.9491	6.49759	0.022562	0.0570483	0.017232	3557	1	Delta	High	GO_BP
GO:0002526	acute inflammatory response	1/4	110/18986	0.00909091	43.15	6.43581	0.0229761	0.0570483	0.017232	3557	1	Delta	High	GO_BP
GO:0001838	embryonic epithelial tube formation	1/4	115/18986	0.00869565	41.2739	6.28839	0.024011	0.0570483	0.017232	6491	1	Delta	High	GO_BP
GO:0070555	response to interleukin-1	1/4	116/18986	0.00862069	40.9181	6.26004	0.0242179	0.0570483	0.017232	3557	1	Delta	High	GO_BP
GO:1901989	positive regulation of cell cycle phase transition	1/4	125/18986	0.008	37.972	6.02019	0.0260783	0.0570483	0.017232	6491	1	Delta	High	GO_BP
GO:0072175	epithelial tube formation	1/4	128/18986	0.0078125	37.082	5.94583	0.0266978	0.0570483	0.017232	6491	1	Delta	High	GO_BP
GO:0007052	mitotic spindle organization	1/4	134/18986	0.00746269	35.4216	5.80456	0.027936	0.0570483	0.017232	6491	1	Delta	High	GO_BP
GO:0051225	spindle assembly	1/4	134/18986	0.00746269	35.4216	5.80456	0.027936	0.0570483	0.017232	6491	1	Delta	High	GO_BP
GO:0051384	response to glucocorticoid	1/4	134/18986	0.00746269	35.4216	5.80456	0.027936	0.0570483	0.017232	3557	1	Delta	High	GO_BP
GO:0045931	positive regulation of mitotic cell cycle	1/4	136/18986	0.00735294	34.9007	5.75953	0.0283485	0.0570483	0.017232	6491	1	Delta	High	GO_BP
GO:0007368	determination of left/right symmetry	1/4	137/18986	0.00729927	34.646	5.73738	0.0285547	0.0570483	0.017232	6491	1	Delta	High	GO_BP
GO:0035148	tube formation	1/4	142/18986	0.00704225	33.4261	5.6301	0.0295851	0.0570483	0.017232	6491	1	Delta	High	GO_BP
GO:0007098	centrosome cycle	1/4	143/18986	0.00699301	33.1923	5.60931	0.0297911	0.0570483	0.017232	6491	1	Delta	High	GO_BP
GO:0016331	morphogenesis of embryonic epithelium	1/4	143/18986	0.00699301	33.1923	5.60931	0.0297911	0.0570483	0.017232	6491	1	Delta	High	GO_BP
GO:0060972	left/right pattern formation	1/4	144/18986	0.00694444	32.9618	5.58873	0.0299971	0.0570483	0.017232	6491	1	Delta	High	GO_BP
GO:0009799	specification of symmetry	1/4	147/18986	0.00680272	32.2891	5.52825	0.0306148	0.0570483	0.017232	6491	1	Delta	High	GO_BP
GO:0009855	determination of bilateral symmetry	1/4	147/18986	0.00680272	32.2891	5.52825	0.0306148	0.0570483	0.017232	6491	1	Delta	High	GO_BP
GO:0007224	smoothened signaling pathway	1/4	148/18986	0.00675676	32.0709	5.50849	0.0308206	0.0570483	0.017232	6491	1	Delta	High	GO_BP
GO:0021915	neural tube development	1/4	151/18986	0.00662252	31.4338	5.45037	0.0314379	0.0570483	0.017232	6491	1	Delta	High	GO_BP
GO:0031023	microtubule organizing center organization	1/4	156/18986	0.00641026	30.4263	5.35719	0.032466	0.0570483	0.017232	6491	1	Delta	High	GO_BP
GO:0031960	response to corticosteroid	1/4	156/18986	0.00641026	30.4263	5.35719	0.032466	0.0570483	0.017232	3557	1	Delta	High	GO_BP
GO:0035264	multicellular organism growth	1/4	158/18986	0.00632911	30.0411	5.32114	0.032877	0.0570483	0.017232	6491	1	Delta	High	GO_BP
GO:0050657	nucleic acid transport	1/4	164/18986	0.00609756	28.9421	5.21689	0.0341093	0.0570483	0.017232	130132	1	Delta	High	GO_BP
GO:0050658	RNA transport	1/4	164/18986	0.00609756	28.9421	5.21689	0.0341093	0.0570483	0.017232	130132	1	Delta	High	GO_BP
GO:0070507	regulation of microtubule cytoskeleton organization	1/4	166/18986	0.0060241	28.5934	5.18338	0.0345198	0.0570483	0.017232	6491	1	Delta	High	GO_BP
GO:0051236	establishment of RNA localization	1/4	167/18986	0.00598802	28.4222	5.16685	0.034725	0.0570483	0.017232	130132	1	Delta	High	GO_BP
GO:1902850	microtubule cytoskeleton organization involved in mitosis	1/4	167/18986	0.00598802	28.4222	5.16685	0.034725	0.0570483	0.017232	6491	1	Delta	High	GO_BP
GO:0051495	positive regulation of cytoskeleton organization	1/4	186/18986	0.00537634	25.5188	4.878	0.0386177	0.0620077	0.01873	6491	1	Delta	High	GO_BP
GO:0001959	regulation of cytokine-mediated signaling pathway	1/4	187/18986	0.00534759	25.3824	4.864	0.0388222	0.0620077	0.01873	3557	1	Delta	High	GO_BP
GO:2000045	regulation of G1/S transition of mitotic cell cycle	1/4	191/18986	0.0052356	24.8508	4.80909	0.0396401	0.0624467	0.0188626	6491	1	Delta	High	GO_BP
GO:0060759	regulation of response to cytokine stimulus	1/4	199/18986	0.00502513	23.8518	4.70416	0.0412743	0.0624586	0.0188662	3557	1	Delta	High	GO_BP
GO:0007369	gastrulation	1/4	202/18986	0.0049505	23.4975	4.66639	0.0418866	0.0624586	0.0188662	3557	1	Delta	High	GO_BP
GO:0006403	RNA localization	1/4	204/18986	0.00490196	23.2672	4.64166	0.0422946	0.0624586	0.0188662	130132	1	Delta	High	GO_BP
GO:0007051	spindle organization	1/4	204/18986	0.00490196	23.2672	4.64166	0.0422946	0.0624586	0.0188662	6491	1	Delta	High	GO_BP
GO:0030073	insulin secretion	1/4	206/18986	0.00485437	23.0413	4.61728	0.0427025	0.0624586	0.0188662	3557	1	Delta	High	GO_BP
GO:0022408	negative regulation of cell-cell adhesion	1/4	207/18986	0.00483092	22.93	4.60523	0.0429064	0.0624586	0.0188662	3557	1	Delta	High	GO_BP
GO:1902806	regulation of cell cycle G1/S phase transition	1/4	220/18986	0.00454545	21.575	4.45584	0.0455541	0.065484	0.0197801	6491	1	Delta	High	GO_BP
GO:1902115	regulation of organelle assembly	1/4	234/18986	0.0042735	20.2842	4.30874	0.0483993	0.068715	0.020756	6491	1	Delta	High	GO_BP
GO:0015931	nucleobase-containing compound transport	1/4	239/18986	0.0041841	19.8598	4.25927	0.0494139	0.0693	0.0209327	130132	1	Delta	High	GO_BP
GO:0030072	peptide hormone secretion	1/4	250/18986	0.004	18.986	4.15557	0.0516432	0.0715538	0.0216135	3557	1	Delta	High	GO_BP
GO:0000082	G1/S transition of mitotic cell cycle	1/4	256/18986	0.00390625	18.541	4.10176	0.0528575	0.0717867	0.0216839	6491	1	Delta	High	GO_BP
GO:0002790	peptide secretion	1/4	257/18986	0.00389105	18.4689	4.09297	0.0530598	0.0717867	0.0216839	3557	1	Delta	High	GO_BP
GO:0032886	regulation of microtubule-based process	1/4	269/18986	0.00371747	17.645	3.99122	0.0554845	0.0729972	0.0220495	6491	1	Delta	High	GO_BP
GO:0015833	peptide transport	1/4	270/18986	0.0037037	17.5796	3.98304	0.0556864	0.0729972	0.0220495	3557	1	Delta	High	GO_BP
GO:0003007	heart morphogenesis	1/4	274/18986	0.00364964	17.323	3.95075	0.0564935	0.0729972	0.0220495	6491	1	Delta	High	GO_BP
GO:0090068	positive regulation of cell cycle process	1/4	274/18986	0.00364964	17.323	3.95075	0.0564935	0.0729972	0.0220495	6491	1	Delta	High	GO_BP
GO:0098742	cell-cell adhesion via plasma-membrane adhesion molecules	1/4	280/18986	0.00357143	16.9518	3.90357	0.0577031	0.0736853	0.0222573	3557	1	Delta	High	GO_BP
GO:0006260	DNA replication	1/4	283/18986	0.00353357	16.7721	3.88053	0.0583075	0.0736853	0.0222573	5937	1	Delta	High	GO_BP
GO:0044843	cell cycle G1/S phase transition	1/4	287/18986	0.00348432	16.5383	3.85035	0.0591129	0.0738911	0.0223195	6491	1	Delta	High	GO_BP
GO:0048562	embryonic organ morphogenesis	1/4	300/18986	0.00333333	15.8217	3.75633	0.0617269	0.076329	0.0230559	6491	1	Delta	High	GO_BP
GO:0007162	negative regulation of cell adhesion	1/4	314/18986	0.00318471	15.1162	3.66145	0.0645359	0.0789535	0.0238486	3557	1	Delta	High	GO_BP
GO:0046879	hormone secretion	1/4	319/18986	0.0031348	14.8793	3.62903	0.0655375	0.0793349	0.0239639	3557	1	Delta	High	GO_BP
GO:0042886	amide transport	1/4	328/18986	0.00304878	14.471	3.57248	0.0673385	0.0797235	0.0240812	3557	1	Delta	High	GO_BP
GO:0009914	hormone transport	1/4	330/18986	0.0030303	14.3833	3.56022	0.0677384	0.0797235	0.0240812	3557	1	Delta	High	GO_BP
GO:0060562	epithelial tube morphogenesis	1/4	331/18986	0.00302115	14.3399	3.55412	0.0679383	0.0797235	0.0240812	6491	1	Delta	High	GO_BP
GO:0048545	response to steroid hormone	1/4	340/18986	0.00294118	13.9603	3.50047	0.0697358	0.0810062	0.0244687	3557	1	Delta	High	GO_BP
GO:0045787	positive regulation of cell cycle	1/4	365/18986	0.00273973	13.0041	3.36155	0.0747153	0.0854159	0.0258007	6491	1	Delta	High	GO_BP
GO:1901990	regulation of mitotic cell cycle phase transition	1/4	368/18986	0.00271739	12.8981	3.34579	0.0753114	0.0854159	0.0258007	6491	1	Delta	High	GO_BP
GO:0009306	protein secretion	1/4	371/18986	0.00269542	12.7938	3.33022	0.0759073	0.0854159	0.0258007	3557	1	Delta	High	GO_BP
GO:0035592	establishment of protein localization to extracellular region	1/4	374/18986	0.0026738	12.6912	3.31483	0.076503	0.0854159	0.0258007	3557	1	Delta	High	GO_BP
GO:0071692	protein localization to extracellular region	1/4	382/18986	0.0026178	12.4254	3.27464	0.0780898	0.0863493	0.0260826	3557	1	Delta	High	GO_BP
GO:0001701	in utero embryonic development	1/4	403/18986	0.00248139	11.7779	3.17463	0.0822457	0.0900786	0.0272091	6491	1	Delta	High	GO_BP
GO:0030900	forebrain development	1/4	416/18986	0.00240385	11.4099	3.11638	0.0848113	0.0920123	0.0277932	6491	1	Delta	High	GO_BP
GO:0140694	non-membrane-bounded organelle assembly	1/4	425/18986	0.00235294	11.1682	3.07754	0.0865844	0.0923886	0.0279068	6491	1	Delta	High	GO_BP
GO:0007059	chromosome segregation	1/4	429/18986	0.002331	11.0641	3.06065	0.0873716	0.0923886	0.0279068	6491	1	Delta	High	GO_BP
GO:0003002	regionalization	1/4	430/18986	0.00232558	11.0384	3.05647	0.0875683	0.0923886	0.0279068	6491	1	Delta	High	GO_BP
GO:0048568	embryonic organ development	1/4	458/18986	0.00218341	10.3635	2.94458	0.0930635	0.0972937	0.0293885	6491	1	Delta	High	GO_BP
GO:0044772	mitotic cell cycle phase transition	1/4	467/18986	0.00214133	10.1638	2.91065	0.0948246	0.0982417	0.0296748	6491	1	Delta	High	GO_BP
GO:0007389	pattern specification process	1/4	476/18986	0.00210084	9.97164	2.87764	0.096583	0.0988884	0.0298702	6491	1	Delta	High	GO_BP
GO:1901987	regulation of cell cycle phase transition	1/4	479/18986	0.00208768	9.90919	2.86683	0.0971686	0.0988884	0.0298702	6491	1	Delta	High	GO_BP
GO:0023061	signal release	1/4	493/18986	0.0020284	9.62779	2.81763	0.0998976	0.100774	0.0304397	3557	1	Delta	High	GO_BP
GO:0002009	morphogenesis of an epithelium	1/4	500/18986	0.002	9.493	2.79376	0.10126	0.10126	0.0305865	6491	1	Delta	High	GO_BP
GO:0031462	Cul2-RING ubiquitin ligase complex	1/5	46/19960	0.0217391	86.7826	9.21993	0.0114712	0.057356	0.0362248	57643	1	Delta	High	GO_CC
GO:0005814	centriole	1/5	163/19960	0.00613497	24.4908	4.76673	0.0401742	0.0858286	0.0542076	6491	1	Delta	High	GO_CC
GO:0031461	cullin-RING ubiquitin ligase complex	1/5	230/19960	0.00434783	17.3565	3.9493	0.0563081	0.0858286	0.0542076	57643	1	Delta	High	GO_CC
GO:0005938	cell cortex	1/5	325/19960	0.00307692	12.2831	3.24625	0.0788121	0.0858286	0.0542076	6491	1	Delta	High	GO_CC
GO:0000151	ubiquitin ligase complex	1/5	355/19960	0.0028169	11.2451	3.083	0.0858286	0.0858286	0.0542076	57643	1	Delta	High	GO_CC
GO:0005149	interleukin-1 receptor binding	1/5	16/18737	0.0625	234.213	15.2468	0.0042628	0.0212776	0.0044795	3557	1	Delta	High	GO_MF
GO:0008143	poly(A) binding	1/5	26/18737	0.0384615	144.131	11.9317	0.00691965	0.0212776	0.0044795	5937	1	Delta	High	GO_MF
GO:0008266	poly(U) RNA binding	1/5	27/18737	0.037037	138.793	11.7058	0.00718503	0.0212776	0.0044795	5937	1	Delta	High	GO_MF
GO:0008187	poly-pyrimidine tract binding	1/5	30/18737	0.0333333	124.913	11.0971	0.00798081	0.0212776	0.0044795	5937	1	Delta	High	GO_MF
GO:0048019	receptor antagonist activity	1/5	31/18737	0.0322581	120.884	10.914	0.00824595	0.0212776	0.0044795	3557	1	Delta	High	GO_MF
GO:0070717	poly-purine tract binding	1/5	32/18737	0.03125	117.106	10.7395	0.00851104	0.0212776	0.0044795	5937	1	Delta	High	GO_MF
GO:0030547	signaling receptor inhibitor activity	1/5	43/18737	0.0232558	87.1488	9.23983	0.0114233	0.0244785	0.00515336	3557	1	Delta	High	GO_MF
GO:0003727	single-stranded RNA binding	1/5	87/18737	0.0114943	43.0736	6.4263	0.0230039	0.0431324	0.0090805	5937	1	Delta	High	GO_MF
GO:0003697	single-stranded DNA binding	1/5	120/18737	0.00833333	31.2283	5.42727	0.031618	0.0469821	0.00989097	5937	1	Delta	High	GO_MF
GO:0019838	growth factor binding	1/5	132/18737	0.00757576	28.3894	5.15924	0.0347353	0.0469821	0.00989097	3557	1	Delta	High	GO_MF
GO:0070851	growth factor receptor binding	1/5	138/18737	0.00724638	27.1551	5.03828	0.0362909	0.0469821	0.00989097	3557	1	Delta	High	GO_MF
GO:0019955	cytokine binding	1/5	143/18737	0.00699301	26.2056	4.94322	0.0375857	0.0469821	0.00989097	3557	1	Delta	High	GO_MF
GO:0005125	cytokine activity	1/5	238/18737	0.00420168	15.7454	3.74026	0.0619241	0.0714508	0.0150423	3557	1	Delta	High	GO_MF
GO:0003730	mRNA 3'-UTR binding	1/5	262/18737	0.00381679	14.3031	3.54276	0.0679941	0.0717719	0.0151099	5937	1	Delta	High	GO_MF
GO:0005126	cytokine receptor binding	1/5	277/18737	0.00361011	13.5285	3.43206	0.0717719	0.0717719	0.0151099	3557	1	Delta	High	GO_MF
hsa04060	Cytokine-cytokine receptor interaction	1/1	298/9434	0.0033557	31.6577	5.53694	0.0315879	0.0315879	NA	3557	1	Delta	High	KEGG
GO:0000491	small nucleolar ribonucleoprotein complex assembly	1/1	12/18986	0.0833333	1582.17	39.7639	0.000632045	0.00180133	NA	55164	1	Ductal	High	GO_BP
GO:0090670	RNA localization to Cajal body	1/1	19/18986	0.0526316	999.263	31.5953	0.00100074	0.00180133	NA	55164	1	Ductal	High	GO_BP
GO:0090671	telomerase RNA localization to Cajal body	1/1	19/18986	0.0526316	999.263	31.5953	0.00100074	0.00180133	NA	55164	1	Ductal	High	GO_BP
GO:0090672	telomerase RNA localization	1/1	19/18986	0.0526316	999.263	31.5953	0.00100074	0.00180133	NA	55164	1	Ductal	High	GO_BP
GO:0090685	RNA localization to nucleus	1/1	19/18986	0.0526316	999.263	31.5953	0.00100074	0.00180133	NA	55164	1	Ductal	High	GO_BP
GO:0006403	RNA localization	1/1	204/18986	0.00490196	93.0686	9.59524	0.0107448	0.0138655	NA	55164	1	Ductal	High	GO_BP
GO:0022618	protein-RNA complex assembly	1/1	225/18986	0.00444444	84.3822	9.13139	0.0118508	0.0138655	NA	55164	1	Ductal	High	GO_BP
GO:0071826	protein-RNA complex organization	1/1	234/18986	0.0042735	81.1368	8.95191	0.0123249	0.0138655	NA	55164	1	Ductal	High	GO_BP
GO:0022613	ribonucleoprotein complex biogenesis	1/1	492/18986	0.00203252	38.5894	6.13102	0.0259138	0.0259138	NA	55164	1	Ductal	High	GO_BP
GO:0031462	Cul2-RING ubiquitin ligase complex	1/2	46/19960	0.0217391	216.957	14.6788	0.00460402	0.0138121	NA	57643	1	Ductal	High	GO_CC
GO:0031461	cullin-RING ubiquitin ligase complex	1/2	230/19960	0.00434783	43.3913	6.47296	0.0229139	0.0343708	NA	57643	1	Ductal	High	GO_CC
GO:0000151	ubiquitin ligase complex	1/2	355/19960	0.0028169	28.1127	5.15975	0.0352557	0.0352557	NA	57643	1	Ductal	High	GO_CC
GO:0051082	unfolded protein binding	1/2	122/18737	0.00819672	76.791	8.67746	0.0129803	0.0129803	NA	55164	1	Ductal	High	GO_MF
GO:0034115	negative regulation of heterotypic cell-cell adhesion	1/3	11/18986	0.0909091	575.333	23.9526	0.00173721	0.018	0.00398892	3557	1	Endothelial	High	GO_BP
GO:0070587	regulation of cell-cell adhesion involved in gastrulation	1/3	11/18986	0.0909091	575.333	23.9526	0.00173721	0.018	0.00398892	3557	1	Endothelial	High	GO_BP
GO:0070586	cell-cell adhesion involved in gastrulation	1/3	12/18986	0.0833333	527.389	22.9299	0.00189504	0.018	0.00398892	3557	1	Endothelial	High	GO_BP
GO:2000659	regulation of interleukin-1-mediated signaling pathway	1/3	12/18986	0.0833333	527.389	22.9299	0.00189504	0.018	0.00398892	3557	1	Endothelial	High	GO_BP
GO:0010457	centriole-centriole cohesion	1/3	15/18986	0.0666667	421.911	20.501	0.00236842	0.018	0.00398892	23177	1	Endothelial	High	GO_BP
GO:0034114	regulation of heterotypic cell-cell adhesion	1/3	24/18986	0.0416667	263.694	16.1882	0.00378768	0.0239886	0.00531604	3557	1	Endothelial	High	GO_BP
GO:0070498	interleukin-1-mediated signaling pathway	1/3	34/18986	0.0294118	186.137	13.5828	0.00536305	0.0291137	0.00645179	3557	1	Endothelial	High	GO_BP
GO:0006953	acute-phase response	1/3	48/18986	0.0208333	131.847	11.4104	0.00756577	0.0359374	0.00796397	3557	1	Endothelial	High	GO_BP
GO:0034113	heterotypic cell-cell adhesion	1/3	63/18986	0.015873	100.455	9.93998	0.00992223	0.0418939	0.00928396	3557	1	Endothelial	High	GO_BP
GO:0002437	inflammatory response to antigenic stimulus	1/3	85/18986	0.0117647	74.4549	8.5324	0.0133716	0.0461535	0.0102279	3557	1	Endothelial	High	GO_BP
GO:0071347	cellular response to interleukin-1	1/3	88/18986	0.0113636	71.9167	8.38234	0.0138414	0.0461535	0.0102279	3557	1	Endothelial	High	GO_BP
GO:0001960	negative regulation of cytokine-mediated signaling pathway	1/3	103/18986	0.00970874	61.4434	7.73242	0.0161879	0.0461535	0.0102279	3557	1	Endothelial	High	GO_BP
GO:0060761	negative regulation of response to cytokine stimulus	1/3	108/18986	0.00925926	58.5988	7.54624	0.0169692	0.0461535	0.0102279	3557	1	Endothelial	High	GO_BP
GO:0002526	acute inflammatory response	1/3	110/18986	0.00909091	57.5333	7.47531	0.0172816	0.0461535	0.0102279	3557	1	Endothelial	High	GO_BP
GO:0070555	response to interleukin-1	1/3	116/18986	0.00862069	54.5575	7.27355	0.0182185	0.0461535	0.0102279	3557	1	Endothelial	High	GO_BP
GO:0051384	response to glucocorticoid	1/3	134/18986	0.00746269	47.2289	6.75103	0.0210255	0.0488981	0.0108361	3557	1	Endothelial	High	GO_BP
GO:0007098	centrosome cycle	1/3	143/18986	0.00699301	44.2564	6.5272	0.022427	0.0488981	0.0108361	23177	1	Endothelial	High	GO_BP
GO:0031023	microtubule organizing center organization	1/3	156/18986	0.00641026	40.5684	6.23834	0.024449	0.0488981	0.0108361	23177	1	Endothelial	High	GO_BP
GO:0031960	response to corticosteroid	1/3	156/18986	0.00641026	40.5684	6.23834	0.024449	0.0488981	0.0108361	3557	1	Endothelial	High	GO_BP
GO:0001959	regulation of cytokine-mediated signaling pathway	1/3	187/18986	0.00534759	33.8431	5.6739	0.0292595	0.0512282	0.0113525	3557	1	Endothelial	High	GO_BP
GO:0060759	regulation of response to cytokine stimulus	1/3	199/18986	0.00502513	31.8023	5.49117	0.0311174	0.0512282	0.0113525	3557	1	Endothelial	High	GO_BP
GO:0007369	gastrulation	1/3	202/18986	0.0049505	31.33	5.44801	0.0315815	0.0512282	0.0113525	3557	1	Endothelial	High	GO_BP
GO:0030073	insulin secretion	1/3	206/18986	0.00485437	30.7217	5.39191	0.0322001	0.0512282	0.0113525	3557	1	Endothelial	High	GO_BP
GO:0022408	negative regulation of cell-cell adhesion	1/3	207/18986	0.00483092	30.5733	5.37814	0.0323547	0.0512282	0.0113525	3557	1	Endothelial	High	GO_BP
GO:0030072	peptide hormone secretion	1/3	250/18986	0.004	25.3147	4.86501	0.0389869	0.0585547	0.0129761	3557	1	Endothelial	High	GO_BP
GO:0002790	peptide secretion	1/3	257/18986	0.00389105	24.6252	4.79366	0.0400637	0.0585547	0.0129761	3557	1	Endothelial	High	GO_BP
GO:0015833	peptide transport	1/3	270/18986	0.0037037	23.4395	4.66844	0.0420614	0.0591662	0.0131116	3557	1	Endothelial	High	GO_BP
GO:0098742	cell-cell adhesion via plasma-membrane adhesion molecules	1/3	280/18986	0.00357143	22.6024	4.57798	0.0435961	0.0591662	0.0131116	3557	1	Endothelial	High	GO_BP
GO:0007162	negative regulation of cell adhesion	1/3	314/18986	0.00318471	20.155	4.30264	0.048802	0.0607657	0.0134661	3557	1	Endothelial	High	GO_BP
GO:0046879	hormone secretion	1/3	319/18986	0.0031348	19.8391	4.26581	0.049566	0.0607657	0.0134661	3557	1	Endothelial	High	GO_BP
GO:0042886	amide transport	1/3	328/18986	0.00304878	19.2947	4.20159	0.0509401	0.0607657	0.0134661	3557	1	Endothelial	High	GO_BP
GO:0009914	hormone transport	1/3	330/18986	0.0030303	19.1778	4.18767	0.0512453	0.0607657	0.0134661	3557	1	Endothelial	High	GO_BP
GO:0048545	response to steroid hormone	1/3	340/18986	0.00294118	18.6137	4.11985	0.0527702	0.0607657	0.0134661	3557	1	Endothelial	High	GO_BP
GO:0009306	protein secretion	1/3	371/18986	0.00269542	17.0584	3.92682	0.0574871	0.0624435	0.0138379	3557	1	Endothelial	High	GO_BP
GO:0035592	establishment of protein localization to extracellular region	1/3	374/18986	0.0026738	16.9216	3.90939	0.0579427	0.0624435	0.0138379	3557	1	Endothelial	High	GO_BP
GO:0071692	protein localization to extracellular region	1/3	382/18986	0.0026178	16.5672	3.86387	0.059157	0.0624435	0.0138379	3557	1	Endothelial	High	GO_BP
GO:0043161	proteasome-mediated ubiquitin-dependent protein catabolic process	1/3	467/18986	0.00214133	13.5517	3.45253	0.0719947	0.0739406	0.0163857	3652	1	Endothelial	High	GO_BP
GO:0023061	signal release	1/3	493/18986	0.0020284	12.8371	3.3477	0.0758981	0.0758981	0.0168195	3557	1	Endothelial	High	GO_BP
GO:0031463	Cul3-RING ubiquitin ligase complex	1/3	59/19960	0.0169492	112.768	10.5412	0.00884199	0.035368	0.00930736	3652	1	Endothelial	High	GO_CC
GO:0034451	centriolar satellite	1/3	127/19960	0.00787402	52.3885	7.12288	0.0189679	0.0379359	0.00998312	23177	1	Endothelial	High	GO_CC
GO:0031461	cullin-RING ubiquitin ligase complex	1/3	230/19960	0.00434783	28.9275	5.22294	0.034174	0.0455654	0.0119909	3652	1	Endothelial	High	GO_CC
GO:0000151	ubiquitin ligase complex	1/3	355/19960	0.0028169	18.7418	4.13533	0.0524159	0.0524159	0.0137937	3652	1	Endothelial	High	GO_CC
GO:0005149	interleukin-1 receptor binding	1/3	16/18737	0.0625	390.354	19.7162	0.00255973	0.0251876	0.0024103	3557	1	Endothelial	High	GO_MF
GO:0048019	receptor antagonist activity	1/3	31/18737	0.0322581	201.473	14.1361	0.0049555	0.0251876	0.0024103	3557	1	Endothelial	High	GO_MF
GO:0030547	signaling receptor inhibitor activity	1/3	43/18737	0.0232558	145.248	11.9833	0.00686935	0.0251876	0.0024103	3557	1	Endothelial	High	GO_MF
GO:1990756	ubiquitin-like ligase-substrate adaptor activity	1/3	119/18737	0.00840336	52.4846	7.12965	0.0189335	0.0312438	0.00298984	3652	1	Endothelial	High	GO_MF
GO:0019838	growth factor binding	1/3	132/18737	0.00757576	47.3157	6.75746	0.0209872	0.0312438	0.00298984	3557	1	Endothelial	High	GO_MF
GO:0140767	enzyme-substrate adaptor activity	1/3	132/18737	0.00757576	47.3157	6.75746	0.0209872	0.0312438	0.00298984	3652	1	Endothelial	High	GO_MF
GO:0070851	growth factor receptor binding	1/3	138/18737	0.00724638	45.2585	6.60351	0.0219341	0.0312438	0.00298984	3557	1	Endothelial	High	GO_MF
GO:0019955	cytokine binding	1/3	143/18737	0.00699301	43.676	6.4826	0.0227228	0.0312438	0.00298984	3557	1	Endothelial	High	GO_MF
GO:0005125	cytokine activity	1/3	238/18737	0.00420168	26.2423	4.95938	0.0376264	0.0459878	0.00440075	3557	1	Endothelial	High	GO_MF
GO:0005126	cytokine receptor binding	1/3	277/18737	0.00361011	22.5475	4.57199	0.0437006	0.0480707	0.00460006	3557	1	Endothelial	High	GO_MF
GO:0003779	actin binding	1/3	441/18737	0.00226757	14.1625	3.53968	0.0689637	0.0689637	0.0065994	3652	1	Endothelial	High	GO_MF
hsa04060	Cytokine-cytokine receptor interaction	1/1	298/9434	0.0033557	31.6577	5.53694	0.0315879	0.0315879	NA	3557	1	Endothelial	High	KEGG
GO:0043330	response to exogenous dsRNA	1/1	49/18986	0.0204082	387.469	19.6588	0.00258085	0.0105077	NA	130132	1	Gamma	High	GO_BP
GO:0043331	response to dsRNA	1/1	57/18986	0.0175439	333.088	18.2233	0.00300221	0.0105077	NA	130132	1	Gamma	High	GO_BP
GO:0050657	nucleic acid transport	1/1	164/18986	0.00609756	115.768	10.713	0.00863794	0.0123143	NA	130132	1	Gamma	High	GO_BP
GO:0050658	RNA transport	1/1	164/18986	0.00609756	115.768	10.713	0.00863794	0.0123143	NA	130132	1	Gamma	High	GO_BP
GO:0051236	establishment of RNA localization	1/1	167/18986	0.00598802	113.689	10.6155	0.00879595	0.0123143	NA	130132	1	Gamma	High	GO_BP
GO:0006403	RNA localization	1/1	204/18986	0.00490196	93.0686	9.59524	0.0107448	0.0125356	NA	130132	1	Gamma	High	GO_BP
GO:0015931	nucleobase-containing compound transport	1/1	239/18986	0.0041841	79.4393	8.8566	0.0125882	0.0125882	NA	130132	1	Gamma	High	GO_BP
GO:0043330	response to exogenous dsRNA	1/2	49/18986	0.0204082	193.735	13.8653	0.00515517	0.0239823	NA	130132	1	Mesenchymal	High	GO_BP
GO:0043331	response to dsRNA	1/2	57/18986	0.0175439	166.544	12.8473	0.00599557	0.0239823	NA	130132	1	Mesenchymal	High	GO_BP
GO:0050657	nucleic acid transport	1/2	164/18986	0.00609756	57.8841	7.50943	0.0172017	0.028024	NA	130132	1	Mesenchymal	High	GO_BP
GO:0050658	RNA transport	1/2	164/18986	0.00609756	57.8841	7.50943	0.0172017	0.028024	NA	130132	1	Mesenchymal	High	GO_BP
GO:0051236	establishment of RNA localization	1/2	167/18986	0.00598802	56.8443	7.43987	0.017515	0.028024	NA	130132	1	Mesenchymal	High	GO_BP
GO:0006403	RNA localization	1/2	204/18986	0.00490196	46.5343	6.71134	0.0213746	0.0284995	NA	130132	1	Mesenchymal	High	GO_BP
GO:0015931	nucleobase-containing compound transport	1/2	239/18986	0.0041841	39.7197	6.18288	0.0250186	0.0285927	NA	130132	1	Mesenchymal	High	GO_BP
GO:0043161	proteasome-mediated ubiquitin-dependent protein catabolic process	1/2	467/18986	0.00214133	20.3276	4.34065	0.0485904	0.0485904	NA	3652	1	Mesenchymal	High	GO_BP
GO:0031463	Cul3-RING ubiquitin ligase complex	1/2	59/19960	0.0169492	169.153	12.9485	0.00590323	0.0177097	NA	3652	1	Mesenchymal	High	GO_CC
GO:0031461	cullin-RING ubiquitin ligase complex	1/2	230/19960	0.00434783	43.3913	6.47296	0.0229139	0.0343708	NA	3652	1	Mesenchymal	High	GO_CC
GO:0000151	ubiquitin ligase complex	1/2	355/19960	0.0028169	28.1127	5.15975	0.0352557	0.0352557	NA	3652	1	Mesenchymal	High	GO_CC
GO:1990756	ubiquitin-like ligase-substrate adaptor activity	1/2	119/18737	0.00840336	78.7269	8.7883	0.0126621	0.0210608	NA	3652	1	Mesenchymal	High	GO_MF
GO:0140767	enzyme-substrate adaptor activity	1/2	132/18737	0.00757576	70.9735	8.33551	0.0140405	0.0210608	NA	3652	1	Mesenchymal	High	GO_MF
GO:0003779	actin binding	1/2	441/18737	0.00226757	21.2438	4.44487	0.0465199	0.0465199	NA	3652	1	Mesenchymal	High	GO_MF
GO:1904181	positive regulation of membrane depolarization	1/1	11/18986	0.0909091	1726	41.5331	0.000579374	0.00513536	NA	10962	1	Stellate	High	GO_BP
GO:0051900	regulation of mitochondrial depolarization	1/1	20/18986	0.05	949.3	30.7945	0.00105341	0.00513536	NA	10962	1	Stellate	High	GO_BP
GO:0090200	positive regulation of release of cytochrome c from mitochondria	1/1	21/18986	0.047619	904.095	30.0515	0.00110608	0.00513536	NA	10962	1	Stellate	High	GO_BP
GO:0051882	mitochondrial depolarization	1/1	26/18986	0.0384615	730.231	27.0043	0.00136943	0.00513536	NA	10962	1	Stellate	High	GO_BP
GO:0090199	regulation of release of cytochrome c from mitochondria	1/1	40/18986	0.025	474.65	21.7635	0.00210682	0.00609472	NA	10962	1	Stellate	High	GO_BP
GO:0003254	regulation of membrane depolarization	1/1	50/18986	0.02	379.72	19.4607	0.00263352	0.00609472	NA	10962	1	Stellate	High	GO_BP
GO:0001836	release of cytochrome c from mitochondria	1/1	54/18986	0.0185185	351.593	18.7241	0.0028442	0.00609472	NA	10962	1	Stellate	High	GO_BP
GO:0051881	regulation of mitochondrial membrane potential	1/1	73/18986	0.0136986	260.082	16.096	0.00384494	0.00720926	NA	10962	1	Stellate	High	GO_BP
GO:0051899	membrane depolarization	1/1	97/18986	0.0103093	195.732	13.9546	0.00510903	0.00818785	NA	10962	1	Stellate	High	GO_BP
GO:0008637	apoptotic mitochondrial changes	1/1	108/18986	0.00925926	175.796	13.2211	0.0056884	0.00818785	NA	10962	1	Stellate	High	GO_BP
GO:0010821	regulation of mitochondrion organization	1/1	114/18986	0.00877193	166.544	12.8664	0.00600442	0.00818785	NA	10962	1	Stellate	High	GO_BP
GO:0097191	extrinsic apoptotic signaling pathway	1/1	236/18986	0.00423729	80.4492	8.91343	0.0124302	0.0155378	NA	10962	1	Stellate	High	GO_BP
GO:0097193	intrinsic apoptotic signaling pathway	1/1	327/18986	0.0030581	58.0612	7.55388	0.0172232	0.0198729	NA	10962	1	Stellate	High	GO_BP
GO:0007005	mitochondrion organization	1/1	452/18986	0.00221239	42.0044	6.40347	0.023807	0.0245444	NA	10962	1	Stellate	High	GO_BP
GO:0042391	regulation of membrane potential	1/1	466/18986	0.00214592	40.7425	6.30416	0.0245444	0.0245444	NA	10962	1	Stellate	High	GO_BP
GO:0007076	mitotic chromosome condensation	1/1	19/18986	0.0526316	999.263	31.5953	0.00100074	0.00900664	NA	148479	1	Acinar	Low	GO_BP
GO:0030261	chromosome condensation	1/1	47/18986	0.0212766	403.957	20.0738	0.00247551	0.0111398	NA	148479	1	Acinar	Low	GO_BP
GO:0000070	mitotic sister chromatid segregation	1/1	194/18986	0.00515464	97.866	9.84205	0.0102181	0.021941	NA	148479	1	Acinar	Low	GO_BP
GO:0006282	regulation of DNA repair	1/1	227/18986	0.00440529	83.6388	9.09059	0.0119562	0.021941	NA	148479	1	Acinar	Low	GO_BP
GO:0000819	sister chromatid segregation	1/1	235/18986	0.00425532	80.7915	8.93261	0.0123775	0.021941	NA	148479	1	Acinar	Low	GO_BP
GO:0140014	mitotic nuclear division	1/1	282/18986	0.0035461	67.3262	8.14409	0.014853	0.021941	NA	148479	1	Acinar	Low	GO_BP
GO:0098813	nuclear chromosome segregation	1/1	324/18986	0.00308642	58.5988	7.58939	0.0170652	0.021941	NA	148479	1	Acinar	Low	GO_BP
GO:0007059	chromosome segregation	1/1	429/18986	0.002331	44.2564	6.57696	0.0225956	0.0237543	NA	148479	1	Acinar	Low	GO_BP
GO:0000280	nuclear division	1/1	451/18986	0.00221729	42.0976	6.41074	0.0237543	0.0237543	NA	148479	1	Acinar	Low	GO_BP
GO:0140463	chromatin-protein adaptor activity	1/1	46/18737	0.0217391	407.326	20.1575	0.00245504	0.007205	NA	148479	1	Acinar	Low	GO_MF
GO:0035064	methylated histone binding	1/1	79/18737	0.0126582	237.177	15.3681	0.00421626	0.007205	NA	148479	1	Acinar	Low	GO_MF
GO:0140034	methylation-dependent protein binding	1/1	81/18737	0.0123457	231.321	15.1763	0.004323	0.007205	NA	148479	1	Acinar	Low	GO_MF
GO:0140030	modification-dependent protein binding	1/1	188/18737	0.00531915	99.6649	9.93302	0.0100336	0.012542	NA	148479	1	Acinar	Low	GO_MF
GO:0042393	histone binding	1/1	249/18737	0.00401606	75.249	8.61679	0.0132892	0.0132892	NA	148479	1	Acinar	Low	GO_MF
GO:0000070	mitotic sister chromatid segregation	2/3	194/18986	0.0103093	65.244	11.3066	0.000309527	0.0177827	0.00237697	51652/148479	2	Alpha	Low	GO_BP
GO:0000819	sister chromatid segregation	2/3	235/18986	0.00851064	53.861	10.2504	0.000453934	0.0177827	0.00237697	51652/148479	2	Alpha	Low	GO_BP
GO:0140014	mitotic nuclear division	2/3	282/18986	0.0070922	44.8842	9.33359	0.000653042	0.0177827	0.00237697	51652/148479	2	Alpha	Low	GO_BP
GO:0098813	nuclear chromosome segregation	2/3	324/18986	0.00617284	39.0658	8.68785	0.000861164	0.0177827	0.00237697	51652/148479	2	Alpha	Low	GO_BP
GO:0007059	chromosome segregation	2/3	429/18986	0.004662	29.5043	7.50703	0.00150528	0.0177827	0.00237697	51652/148479	2	Alpha	Low	GO_BP
GO:0016102	diterpenoid biosynthetic process	1/3	10/18986	0.1	632.867	25.125	0.00157936	0.0177827	0.00237697	10170	1	Alpha	Low	GO_BP
GO:0000280	nuclear division	2/3	451/18986	0.00443459	28.065	7.31281	0.00166251	0.0177827	0.00237697	51652/148479	2	Alpha	Low	GO_BP
GO:0051469	vesicle fusion with vacuole	1/3	11/18986	0.0909091	575.333	23.9526	0.00173721	0.0177827	0.00237697	51652	1	Alpha	Low	GO_BP
GO:0061763	multivesicular body-lysosome fusion	1/3	11/18986	0.0909091	575.333	23.9526	0.00173721	0.0177827	0.00237697	51652	1	Alpha	Low	GO_BP
GO:0097576	vacuole fusion	1/3	12/18986	0.0833333	527.389	22.9299	0.00189504	0.0177827	0.00237697	51652	1	Alpha	Low	GO_BP
GO:0051036	regulation of endosome size	1/3	13/18986	0.0769231	486.821	22.0274	0.00205285	0.0177827	0.00237697	51652	1	Alpha	Low	GO_BP
GO:0046761	viral budding from plasma membrane	1/3	14/18986	0.0714286	452.048	21.2233	0.00221064	0.0177827	0.00237697	51652	1	Alpha	Low	GO_BP
GO:0046753	non-lytic viral release	1/3	15/18986	0.0666667	421.911	20.501	0.00236842	0.0177827	0.00237697	51652	1	Alpha	Low	GO_BP
GO:0097212	lysosomal membrane organization	1/3	15/18986	0.0666667	421.911	20.501	0.00236842	0.0177827	0.00237697	51652	1	Alpha	Low	GO_BP
GO:0016114	terpenoid biosynthetic process	1/3	16/18986	0.0625	395.542	19.8474	0.00252618	0.0177827	0.00237697	10170	1	Alpha	Low	GO_BP
GO:0032510	endosome to lysosome transport via multivesicular body sorting pathway	1/3	17/18986	0.0588235	372.275	19.2522	0.00268393	0.0177827	0.00237697	51652	1	Alpha	Low	GO_BP
GO:0042448	progesterone metabolic process	1/3	17/18986	0.0588235	372.275	19.2522	0.00268393	0.0177827	0.00237697	10170	1	Alpha	Low	GO_BP
GO:0044790	suppression of viral release by host	1/3	18/18986	0.0555556	351.593	18.7073	0.00284165	0.0177827	0.00237697	51652	1	Alpha	Low	GO_BP
GO:0007076	mitotic chromosome condensation	1/3	19/18986	0.0526316	333.088	18.206	0.00299937	0.0177827	0.00237697	148479	1	Alpha	Low	GO_BP
GO:2000641	regulation of early endosome to late endosome transport	1/3	19/18986	0.0526316	333.088	18.206	0.00299937	0.0177827	0.00237697	51652	1	Alpha	Low	GO_BP
GO:0061952	midbody abscission	1/3	20/18986	0.05	316.433	17.7426	0.00315706	0.0177827	0.00237697	51652	1	Alpha	Low	GO_BP
GO:0097494	regulation of vesicle size	1/3	20/18986	0.05	316.433	17.7426	0.00315706	0.0177827	0.00237697	51652	1	Alpha	Low	GO_BP
GO:0039702	viral budding via host ESCRT complex	1/3	22/18986	0.0454545	287.667	16.9125	0.0034724	0.0177827	0.00237697	51652	1	Alpha	Low	GO_BP
GO:1902774	late endosome to lysosome transport	1/3	22/18986	0.0454545	287.667	16.9125	0.0034724	0.0177827	0.00237697	51652	1	Alpha	Low	GO_BP
GO:1901673	regulation of mitotic spindle assembly	1/3	24/18986	0.0416667	263.694	16.1882	0.00378768	0.0177827	0.00237697	51652	1	Alpha	Low	GO_BP
GO:0046755	viral budding	1/3	25/18986	0.04	253.147	15.859	0.00394529	0.0177827	0.00237697	51652	1	Alpha	Low	GO_BP
GO:0031468	nuclear membrane reassembly	1/3	26/18986	0.0384615	243.41	15.549	0.00410288	0.0177827	0.00237697	51652	1	Alpha	Low	GO_BP
GO:0001778	plasma membrane repair	1/3	29/18986	0.0344828	218.23	14.7169	0.00457557	0.0177827	0.00237697	51652	1	Alpha	Low	GO_BP
GO:0008299	isoprenoid biosynthetic process	1/3	29/18986	0.0344828	218.23	14.7169	0.00457557	0.0177827	0.00237697	10170	1	Alpha	Low	GO_BP
GO:0019076	viral release from host cell	1/3	29/18986	0.0344828	218.23	14.7169	0.00457557	0.0177827	0.00237697	51652	1	Alpha	Low	GO_BP
GO:0035891	exit from host cell	1/3	29/18986	0.0344828	218.23	14.7169	0.00457557	0.0177827	0.00237697	51652	1	Alpha	Low	GO_BP
GO:0008209	androgen metabolic process	1/3	31/18986	0.0322581	204.151	14.2305	0.00489061	0.0177827	0.00237697	10170	1	Alpha	Low	GO_BP
GO:0036258	multivesicular body assembly	1/3	32/18986	0.03125	197.771	14.0045	0.00504811	0.0177827	0.00237697	51652	1	Alpha	Low	GO_BP
GO:0036257	multivesicular body organization	1/3	33/18986	0.030303	191.778	13.7889	0.00520558	0.0177827	0.00237697	51652	1	Alpha	Low	GO_BP
GO:0042573	retinoic acid metabolic process	1/3	33/18986	0.030303	191.778	13.7889	0.00520558	0.0177827	0.00237697	10170	1	Alpha	Low	GO_BP
GO:0019068	virion assembly	1/3	34/18986	0.0294118	186.137	13.5828	0.00536305	0.0177827	0.00237697	51652	1	Alpha	Low	GO_BP
GO:0090169	regulation of spindle assembly	1/3	34/18986	0.0294118	186.137	13.5828	0.00536305	0.0177827	0.00237697	51652	1	Alpha	Low	GO_BP
GO:1902410	mitotic cytokinetic process	1/3	34/18986	0.0294118	186.137	13.5828	0.00536305	0.0177827	0.00237697	51652	1	Alpha	Low	GO_BP
GO:0043162	ubiquitin-dependent protein catabolic process via the multivesicular body sorting pathway	1/3	37/18986	0.027027	171.045	13.0153	0.00583533	0.0184167	0.00246171	51652	1	Alpha	Low	GO_BP
GO:0008207	C21-steroid hormone metabolic process	1/3	38/18986	0.0263158	166.544	12.8412	0.00599273	0.0184167	0.00246171	10170	1	Alpha	Low	GO_BP
GO:0045324	late endosome to vacuole transport	1/3	38/18986	0.0263158	166.544	12.8412	0.00599273	0.0184167	0.00246171	51652	1	Alpha	Low	GO_BP
GO:0032509	endosome transport via multivesicular body sorting pathway	1/3	42/18986	0.0238095	150.683	12.208	0.00662215	0.0187134	0.00250137	51652	1	Alpha	Low	GO_BP
GO:0045022	early endosome to late endosome transport	1/3	43/18986	0.0232558	147.178	12.0636	0.00677946	0.0187134	0.00250137	51652	1	Alpha	Low	GO_BP
GO:0060236	regulation of mitotic spindle organization	1/3	44/18986	0.0227273	143.833	11.9241	0.00693676	0.0187134	0.00250137	51652	1	Alpha	Low	GO_BP
GO:0090148	membrane fission	1/3	45/18986	0.0222222	140.637	11.7893	0.00709404	0.0187134	0.00250137	51652	1	Alpha	Low	GO_BP
GO:0010824	regulation of centrosome duplication	1/3	47/18986	0.0212766	134.652	11.5327	0.00740854	0.0187134	0.00250137	51652	1	Alpha	Low	GO_BP
GO:0030261	chromosome condensation	1/3	47/18986	0.0212766	134.652	11.5327	0.00740854	0.0187134	0.00250137	148479	1	Alpha	Low	GO_BP
GO:0071763	nuclear membrane organization	1/3	47/18986	0.0212766	134.652	11.5327	0.00740854	0.0187134	0.00250137	51652	1	Alpha	Low	GO_BP
GO:0090224	regulation of spindle organization	1/3	48/18986	0.0208333	131.847	11.4104	0.00756577	0.0187134	0.00250137	51652	1	Alpha	Low	GO_BP
GO:0032506	cytokinetic process	1/3	49/18986	0.0204082	129.156	11.2919	0.00772299	0.0187134	0.00250137	51652	1	Alpha	Low	GO_BP
GO:0071985	multivesicular body sorting pathway	1/3	49/18986	0.0204082	129.156	11.2919	0.00772299	0.0187134	0.00250137	51652	1	Alpha	Low	GO_BP
GO:0098927	vesicle-mediated transport between endosomal compartments	1/3	49/18986	0.0204082	129.156	11.2919	0.00772299	0.0187134	0.00250137	51652	1	Alpha	Low	GO_BP
GO:0032467	positive regulation of cytokinesis	1/3	51/18986	0.0196078	124.092	11.0653	0.00803736	0.0191077	0.00255408	51652	1	Alpha	Low	GO_BP
GO:0042572	retinol metabolic process	1/3	52/18986	0.0192308	121.705	10.957	0.00819453	0.0191206	0.0025558	10170	1	Alpha	Low	GO_BP
GO:0046605	regulation of centrosome cycle	1/3	56/18986	0.0178571	113.012	10.5528	0.00882301	0.0202127	0.00270178	51652	1	Alpha	Low	GO_BP
GO:0006998	nuclear envelope organization	1/3	58/18986	0.0172414	109.115	10.3665	0.00913716	0.0205586	0.00274802	51652	1	Alpha	Low	GO_BP
GO:0007080	mitotic metaphase chromosome alignment	1/3	63/18986	0.015873	100.455	9.93998	0.00992223	0.0211898	0.00283239	51652	1	Alpha	Low	GO_BP
GO:0071709	membrane assembly	1/3	63/18986	0.015873	100.455	9.93998	0.00992223	0.0211898	0.00283239	51652	1	Alpha	Low	GO_BP
GO:0097352	autophagosome maturation	1/3	63/18986	0.015873	100.455	9.93998	0.00992223	0.0211898	0.00283239	51652	1	Alpha	Low	GO_BP
GO:0044091	membrane biogenesis	1/3	70/18986	0.0142857	90.4095	9.4211	0.0110206	0.0230879	0.0030861	51652	1	Alpha	Low	GO_BP
GO:0008333	endosome to lysosome transport	1/3	71/18986	0.0140845	89.1362	9.35327	0.0111775	0.0230879	0.0030861	51652	1	Alpha	Low	GO_BP
GO:0051298	centrosome duplication	1/3	76/18986	0.0131579	83.2719	9.03434	0.0119615	0.0239229	0.00319772	51652	1	Alpha	Low	GO_BP
GO:0090307	mitotic spindle assembly	1/3	76/18986	0.0131579	83.2719	9.03434	0.0119615	0.0239229	0.00319772	51652	1	Alpha	Low	GO_BP
GO:0001523	retinoid metabolic process	1/3	84/18986	0.0119048	75.3413	8.58419	0.013215	0.026017	0.00347763	10170	1	Alpha	Low	GO_BP
GO:0016101	diterpenoid metabolic process	1/3	89/18986	0.011236	71.1086	8.334	0.0139979	0.0271344	0.00362699	10170	1	Alpha	Low	GO_BP
GO:0000281	mitotic cytokinesis	1/3	94/18986	0.0106383	67.3262	8.1039	0.0147804	0.0280902	0.00375475	51652	1	Alpha	Low	GO_BP
GO:0032465	regulation of cytokinesis	1/3	95/18986	0.0105263	66.6175	8.06005	0.0149369	0.0280902	0.00375475	51652	1	Alpha	Low	GO_BP
GO:0007032	endosome organization	1/3	99/18986	0.010101	63.9259	7.89131	0.0155625	0.028294	0.00378198	51652	1	Alpha	Low	GO_BP
GO:0051781	positive regulation of cell division	1/3	99/18986	0.010101	63.9259	7.89131	0.0155625	0.028294	0.00378198	51652	1	Alpha	Low	GO_BP
GO:0006721	terpenoid metabolic process	1/3	100/18986	0.01	63.2867	7.8507	0.0157189	0.028294	0.00378198	10170	1	Alpha	Low	GO_BP
GO:0034308	primary alcohol metabolic process	1/3	103/18986	0.00970874	61.4434	7.73242	0.0161879	0.0283288	0.00378663	10170	1	Alpha	Low	GO_BP
GO:0051310	metaphase chromosome alignment	1/3	103/18986	0.00970874	61.4434	7.73242	0.0161879	0.0283288	0.00378663	51652	1	Alpha	Low	GO_BP
GO:0007040	lysosome organization	1/3	112/18986	0.00892857	56.506	7.40628	0.017594	0.0299573	0.00400432	51652	1	Alpha	Low	GO_BP
GO:0080171	lytic vacuole organization	1/3	112/18986	0.00892857	56.506	7.40628	0.017594	0.0299573	0.00400432	51652	1	Alpha	Low	GO_BP
GO:0051303	establishment of chromosome localization	1/3	115/18986	0.00869565	55.0319	7.30609	0.0180624	0.0303448	0.00405611	51652	1	Alpha	Low	GO_BP
GO:0006720	isoprenoid metabolic process	1/3	120/18986	0.00833333	52.7389	7.14745	0.0188427	0.0311943	0.00416966	10170	1	Alpha	Low	GO_BP
GO:0050000	chromosome localization	1/3	123/18986	0.00813008	51.4526	7.0569	0.0193107	0.0311943	0.00416966	51652	1	Alpha	Low	GO_BP
GO:0061640	cytoskeleton-dependent cytokinesis	1/3	123/18986	0.00813008	51.4526	7.0569	0.0193107	0.0311943	0.00416966	51652	1	Alpha	Low	GO_BP
GO:0006906	vesicle fusion	1/3	128/18986	0.0078125	49.4427	6.91304	0.0200904	0.032043	0.0042831	51652	1	Alpha	Low	GO_BP
GO:0090174	organelle membrane fusion	1/3	130/18986	0.00769231	48.6821	6.85781	0.0204022	0.0321334	0.0042952	51652	1	Alpha	Low	GO_BP
GO:0007052	mitotic spindle organization	1/3	134/18986	0.00746269	47.2289	6.75103	0.0210255	0.0323075	0.00431846	51652	1	Alpha	Low	GO_BP
GO:0051225	spindle assembly	1/3	134/18986	0.00746269	47.2289	6.75103	0.0210255	0.0323075	0.00431846	51652	1	Alpha	Low	GO_BP
GO:0007041	lysosomal transport	1/3	136/18986	0.00735294	46.5343	6.6994	0.0213371	0.0323912	0.00432965	51652	1	Alpha	Low	GO_BP
GO:0007098	centrosome cycle	1/3	143/18986	0.00699301	44.2564	6.5272	0.022427	0.0336405	0.00449664	51652	1	Alpha	Low	GO_BP
GO:0006997	nucleus organization	1/3	153/18986	0.00653595	41.3638	6.30176	0.0239827	0.0355508	0.00475198	51652	1	Alpha	Low	GO_BP
GO:0031023	microtubule organizing center organization	1/3	156/18986	0.00641026	40.5684	6.23834	0.024449	0.0358207	0.00478806	51652	1	Alpha	Low	GO_BP
GO:0120254	olefinic compound metabolic process	1/3	163/18986	0.00613497	38.8262	6.09713	0.0255367	0.0369841	0.00494358	10170	1	Alpha	Low	GO_BP
GO:0070507	regulation of microtubule cytoskeleton organization	1/3	166/18986	0.0060241	38.1245	6.03932	0.0260025	0.0370324	0.00495003	51652	1	Alpha	Low	GO_BP
GO:1902850	microtubule cytoskeleton organization involved in mitosis	1/3	167/18986	0.00598802	37.8962	6.0204	0.0261578	0.0370324	0.00495003	51652	1	Alpha	Low	GO_BP
GO:0048284	organelle fusion	1/3	172/18986	0.00581395	36.7946	5.92822	0.0269339	0.0371002	0.00495909	51652	1	Alpha	Low	GO_BP
GO:0007009	plasma membrane organization	1/3	173/18986	0.00578035	36.5819	5.91026	0.027089	0.0371002	0.00495909	51652	1	Alpha	Low	GO_BP
GO:0007034	vacuolar transport	1/3	173/18986	0.00578035	36.5819	5.91026	0.027089	0.0371002	0.00495909	51652	1	Alpha	Low	GO_BP
GO:0051302	regulation of cell division	1/3	190/18986	0.00526316	33.3088	5.62663	0.0297242	0.0398345	0.00532458	51652	1	Alpha	Low	GO_BP
GO:0000910	cytokinesis	1/3	192/18986	0.00520833	32.9618	5.59572	0.0300339	0.0398345	0.00532458	51652	1	Alpha	Low	GO_BP
GO:0061025	membrane fusion	1/3	192/18986	0.00520833	32.9618	5.59572	0.0300339	0.0398345	0.00532458	51652	1	Alpha	Low	GO_BP
GO:0007051	spindle organization	1/3	204/18986	0.00490196	31.0229	5.41976	0.0318908	0.0414252	0.0055372	51652	1	Alpha	Low	GO_BP
GO:0051701	biological process involved in interaction with host	1/3	204/18986	0.00490196	31.0229	5.41976	0.0318908	0.0414252	0.0055372	51652	1	Alpha	Low	GO_BP
GO:0072330	monocarboxylic acid biosynthetic process	1/3	224/18986	0.00446429	28.253	5.15801	0.0349804	0.0449748	0.00601166	10170	1	Alpha	Low	GO_BP
GO:0006282	regulation of DNA repair	1/3	227/18986	0.00440529	27.8796	5.1217	0.0354432	0.0451096	0.00602968	148479	1	Alpha	Low	GO_BP
GO:1902115	regulation of organelle assembly	1/3	234/18986	0.0042735	27.0456	5.03967	0.0365227	0.0459977	0.0061484	51652	1	Alpha	Low	GO_BP
GO:0042180	cellular ketone metabolic process	1/3	237/18986	0.00421941	26.7032	5.0056	0.036985	0.0459977	0.0061484	10170	1	Alpha	Low	GO_BP
GO:0007033	vacuole organization	1/3	240/18986	0.00416667	26.3694	4.97217	0.0374473	0.0459977	0.0061484	51652	1	Alpha	Low	GO_BP
GO:0042445	hormone metabolic process	1/3	241/18986	0.00414938	26.26	4.96116	0.0376013	0.0459977	0.0061484	10170	1	Alpha	Low	GO_BP
GO:0032984	protein-containing complex disassembly	1/3	258/18986	0.00387597	24.5297	4.7837	0.0402175	0.048725	0.00651296	51652	1	Alpha	Low	GO_BP
GO:0032886	regulation of microtubule-based process	1/3	269/18986	0.00371747	23.5266	4.67776	0.0419078	0.0502533	0.00671724	51652	1	Alpha	Low	GO_BP
GO:0032386	regulation of intracellular transport	1/3	272/18986	0.00367647	23.2672	4.64996	0.0423684	0.0502533	0.00671724	51652	1	Alpha	Low	GO_BP
GO:0090068	positive regulation of cell cycle process	1/3	274/18986	0.00364964	23.0973	4.63168	0.0426755	0.0502533	0.00671724	51652	1	Alpha	Low	GO_BP
GO:0051258	protein polymerization	1/3	293/18986	0.00341297	21.5995	4.4672	0.0455888	0.0528761	0.00706781	51652	1	Alpha	Low	GO_BP
GO:0016197	endosomal transport	1/3	294/18986	0.00340136	21.5261	4.45898	0.045742	0.0528761	0.00706781	51652	1	Alpha	Low	GO_BP
GO:0051607	defense response to virus	1/3	320/18986	0.003125	19.7771	4.25854	0.0497187	0.056449	0.00754539	51652	1	Alpha	Low	GO_BP
GO:0044403	biological process involved in symbiotic interaction	1/3	322/18986	0.00310559	19.6542	4.24411	0.0500242	0.056449	0.00754539	51652	1	Alpha	Low	GO_BP
GO:0019058	viral life cycle	1/3	323/18986	0.00309598	19.5934	4.23694	0.0501768	0.056449	0.00754539	51652	1	Alpha	Low	GO_BP
GO:0046394	carboxylic acid biosynthetic process	1/3	331/18986	0.00302115	19.1198	4.18075	0.0513978	0.0568155	0.00759439	10170	1	Alpha	Low	GO_BP
GO:0008202	steroid metabolic process	1/3	334/18986	0.00299401	18.9481	4.16018	0.0518554	0.0568155	0.00759439	10170	1	Alpha	Low	GO_BP
GO:0016053	organic acid biosynthetic process	1/3	334/18986	0.00299401	18.9481	4.16018	0.0518554	0.0568155	0.00759439	10170	1	Alpha	Low	GO_BP
GO:0032535	regulation of cellular component size	1/3	361/18986	0.00277008	17.5309	3.98645	0.0559672	0.060411	0.00807498	51652	1	Alpha	Low	GO_BP
GO:0006066	alcohol metabolic process	1/3	363/18986	0.00275482	17.4343	3.97433	0.0562713	0.060411	0.00807498	10170	1	Alpha	Low	GO_BP
GO:0045787	positive regulation of cell cycle	1/3	365/18986	0.00273973	17.3388	3.96231	0.0565753	0.060411	0.00807498	51652	1	Alpha	Low	GO_BP
GO:0016236	macroautophagy	1/3	372/18986	0.00268817	17.0125	3.92099	0.0576389	0.0610295	0.00815766	51652	1	Alpha	Low	GO_BP
GO:0016050	vesicle organization	1/3	386/18986	0.00259067	16.3955	3.84162	0.0597638	0.062752	0.0083879	51652	1	Alpha	Low	GO_BP
GO:0009615	response to virus	1/3	425/18986	0.00235294	14.891	3.64091	0.0656661	0.0678191	0.00906521	51652	1	Alpha	Low	GO_BP
GO:0140694	non-membrane-bounded organelle assembly	1/3	425/18986	0.00235294	14.891	3.64091	0.0656661	0.0678191	0.00906521	51652	1	Alpha	Low	GO_BP
GO:0042060	wound healing	1/3	444/18986	0.00225225	14.2538	3.55251	0.0685326	0.0702041	0.00938401	51652	1	Alpha	Low	GO_BP
GO:0022411	cellular component disassembly	1/3	450/18986	0.00222222	14.0637	3.52572	0.0694366	0.0702957	0.00939625	51652	1	Alpha	Low	GO_BP
GO:0016032	viral process	1/3	452/18986	0.00221239	14.0015	3.51691	0.0697378	0.0702957	0.00939625	51652	1	Alpha	Low	GO_BP
GO:0051656	establishment of organelle localization	1/3	488/18986	0.00204918	12.9686	3.36724	0.0751483	0.0751483	0.0100449	51652	1	Alpha	Low	GO_BP
GO:0000815	ESCRT III complex	1/3	12/19960	0.0833333	554.444	23.5124	0.00180261	0.0182246	0.0059027	51652	1	Alpha	Low	GO_CC
GO:1904930	amphisome membrane	1/3	12/19960	0.0833333	554.444	23.5124	0.00180261	0.0182246	0.0059027	51652	1	Alpha	Low	GO_CC
GO:0044753	amphisome	1/3	14/19960	0.0714286	475.238	21.7628	0.00210284	0.0182246	0.0059027	51652	1	Alpha	Low	GO_CC
GO:0005828	kinetochore microtubule	1/3	21/19960	0.047619	316.825	17.7536	0.00315315	0.0195107	0.00631926	51652	1	Alpha	Low	GO_CC
GO:0032585	multivesicular body membrane	1/3	29/19960	0.0344828	229.425	15.0925	0.00435261	0.0195107	0.00631926	51652	1	Alpha	Low	GO_CC
GO:0036452	ESCRT complex	1/3	30/19960	0.0333333	221.778	14.837	0.00450247	0.0195107	0.00631926	51652	1	Alpha	Low	GO_CC
GO:0000421	autophagosome membrane	1/3	54/19960	0.0185185	123.21	11.0254	0.0080947	0.030066	0.00973798	51652	1	Alpha	Low	GO_CC
GO:0005771	multivesicular body	1/3	68/19960	0.0147059	97.8431	9.80768	0.0101862	0.0331051	0.0107223	51652	1	Alpha	Low	GO_CC
GO:0005876	spindle microtubule	1/3	83/19960	0.0120482	80.1606	8.86044	0.0124238	0.0358909	0.0116246	51652	1	Alpha	Low	GO_CC
GO:0005643	nuclear pore	1/3	98/19960	0.0102041	67.8912	8.13866	0.014658	0.0381108	0.0123436	51652	1	Alpha	Low	GO_CC
GO:0005776	autophagosome	1/3	118/19960	0.00847458	56.3842	7.39804	0.0176317	0.0416749	0.013498	51652	1	Alpha	Low	GO_CC
GO:0000776	kinetochore	1/3	173/19960	0.00578035	38.4586	6.0669	0.0257786	0.0511644	0.0165715	51652	1	Alpha	Low	GO_CC
GO:0031902	late endosome membrane	1/3	175/19960	0.00571429	38.019	6.03057	0.026074	0.0511644	0.0165715	51652	1	Alpha	Low	GO_CC
GO:0000779	condensed chromosome, centromeric region	1/3	185/19960	0.00540541	35.964	5.85775	0.0275501	0.0511644	0.0165715	51652	1	Alpha	Low	GO_CC
GO:0030496	midbody	1/3	207/19960	0.00483092	32.1417	5.52196	0.0307922	0.0533732	0.0172869	51652	1	Alpha	Low	GO_CC
GO:0000775	chromosome, centromeric region	1/3	262/19960	0.00381679	25.3944	4.87318	0.038866	0.0631573	0.0204558	51652	1	Alpha	Low	GO_CC
GO:0000793	condensed chromosome	1/3	284/19960	0.00352113	23.4272	4.66712	0.042083	0.0643622	0.0208461	51652	1	Alpha	Low	GO_CC
GO:0005770	late endosome	1/3	318/19960	0.00314465	20.9224	4.39082	0.0470405	0.0679474	0.0220072	51652	1	Alpha	Low	GO_CC
GO:0098687	chromosomal region	1/3	404/19960	0.00247525	16.4686	3.85111	0.0595036	0.0730013	0.0236441	51652	1	Alpha	Low	GO_CC
GO:0005819	spindle	1/3	434/19960	0.00230415	15.3303	3.70062	0.0638255	0.0730013	0.0236441	51652	1	Alpha	Low	GO_CC
GO:0005769	early endosome	1/3	438/19960	0.00228311	15.1903	3.68169	0.0644008	0.0730013	0.0236441	51652	1	Alpha	Low	GO_CC
GO:0005765	lysosomal membrane	1/3	447/19960	0.00223714	14.8844	3.64	0.0656942	0.0730013	0.0236441	51652	1	Alpha	Low	GO_CC
GO:0098852	lytic vacuole membrane	1/3	447/19960	0.00223714	14.8844	3.64	0.0656942	0.0730013	0.0236441	51652	1	Alpha	Low	GO_CC
GO:0005874	microtubule	1/3	489/19960	0.00204499	13.606	3.46035	0.0717146	0.0730013	0.0236441	51652	1	Alpha	Low	GO_CC
GO:0005774	vacuolar membrane	1/3	491/19960	0.00203666	13.5506	3.45235	0.0720006	0.0730013	0.0236441	51652	1	Alpha	Low	GO_CC
GO:0005635	nuclear envelope	1/3	498/19960	0.00200803	13.3601	3.42472	0.0730013	0.0730013	0.0236441	51652	1	Alpha	Low	GO_CC
GO:0030283	testosterone dehydrogenase [NAD(P)+] activity	1/3	11/18737	0.0909091	567.788	23.7946	0.00176028	0.0158239	0.000694032	10170	1	Alpha	Low	GO_MF
GO:0016854	racemase and epimerase activity	1/3	18/18737	0.0555556	346.981	18.5837	0.00287938	0.0158239	0.000694032	10170	1	Alpha	Low	GO_MF
GO:1990381	ubiquitin-specific protease binding	1/3	18/18737	0.0555556	346.981	18.5837	0.00287938	0.0158239	0.000694032	51652	1	Alpha	Low	GO_MF
GO:0004745	all-trans-retinol dehydrogenase (NAD+) activity	1/3	20/18737	0.05	312.283	17.6253	0.00319897	0.0158239	0.000694032	10170	1	Alpha	Low	GO_MF
GO:0004022	alcohol dehydrogenase (NAD+) activity	1/3	23/18737	0.0434783	271.551	16.4291	0.00367823	0.0158239	0.000694032	10170	1	Alpha	Low	GO_MF
GO:0031210	phosphatidylcholine binding	1/3	30/18737	0.0333333	208.189	14.3717	0.0047959	0.0158239	0.000694032	51652	1	Alpha	Low	GO_MF
GO:0033764	steroid dehydrogenase activity, acting on the CH-OH group of donors, NAD or NADP as acceptor	1/3	30/18737	0.0333333	208.189	14.3717	0.0047959	0.0158239	0.000694032	10170	1	Alpha	Low	GO_MF
GO:0016229	steroid dehydrogenase activity	1/3	33/18737	0.030303	189.263	13.6974	0.00527464	0.0158239	0.000694032	10170	1	Alpha	Low	GO_MF
GO:0050997	quaternary ammonium group binding	1/3	40/18737	0.025	156.142	12.4296	0.00639112	0.017043	0.000747499	51652	1	Alpha	Low	GO_MF
GO:0140463	chromatin-protein adaptor activity	1/3	46/18737	0.0217391	135.775	11.5813	0.00734743	0.0176338	0.000773414	148479	1	Alpha	Low	GO_MF
GO:0018455	alcohol dehydrogenase [NAD(P)+] activity	1/3	52/18737	0.0192308	120.109	10.8839	0.00830313	0.0181159	0.000794558	10170	1	Alpha	Low	GO_MF
GO:0035064	methylated histone binding	1/3	79/18737	0.0126582	79.0591	8.79809	0.0125962	0.0226819	0.000994822	148479	1	Alpha	Low	GO_MF
GO:0140034	methylation-dependent protein binding	1/3	81/18737	0.0123457	77.107	8.68644	0.0129137	0.0226819	0.000994822	148479	1	Alpha	Low	GO_MF
GO:0005546	phosphatidylinositol-4,5-bisphosphate binding	1/3	83/18737	0.0120482	75.249	8.57882	0.0132311	0.0226819	0.000994822	51652	1	Alpha	Low	GO_MF
GO:1902936	phosphatidylinositol bisphosphate binding	1/3	108/18737	0.00925926	57.8302	7.49515	0.0171934	0.0275095	0.00120656	51652	1	Alpha	Low	GO_MF
GO:0016616	oxidoreductase activity, acting on the CH-OH group of donors, NAD or NADP as acceptor	1/3	122/18737	0.00819672	51.194	7.03856	0.0194077	0.0288248	0.00126424	10170	1	Alpha	Low	GO_MF
GO:0016614	oxidoreductase activity, acting on CH-OH group of donors	1/3	132/18737	0.00757576	47.3157	6.75746	0.0209872	0.0288248	0.00126424	10170	1	Alpha	Low	GO_MF
GO:0002020	protease binding	1/3	136/18737	0.00735294	45.924	6.65371	0.0216186	0.0288248	0.00126424	51652	1	Alpha	Low	GO_MF
GO:0016853	isomerase activity	1/3	180/18737	0.00555556	34.6981	5.74873	0.0285455	0.0340588	0.00149381	10170	1	Alpha	Low	GO_MF
GO:1901981	phosphatidylinositol phosphate binding	1/3	181/18737	0.00552486	34.5064	5.73204	0.0287026	0.0340588	0.00149381	51652	1	Alpha	Low	GO_MF
GO:0140030	modification-dependent protein binding	1/3	188/18737	0.00531915	33.2216	5.61888	0.0298014	0.0340588	0.00149381	148479	1	Alpha	Low	GO_MF
GO:0042393	histone binding	1/3	249/18737	0.00401606	25.083	4.84116	0.0393423	0.0429188	0.0018824	148479	1	Alpha	Low	GO_MF
GO:0035091	phosphatidylinositol binding	1/3	280/18737	0.00357143	22.306	4.54552	0.0441668	0.0460871	0.00202136	51652	1	Alpha	Low	GO_MF
GO:0005543	phospholipid binding	1/3	494/18737	0.00202429	12.643	3.31868	0.0770318	0.0770318	0.00337859	51652	1	Alpha	Low	GO_MF
hsa00830	Retinol metabolism	1/2	68/9434	0.0147059	69.3676	8.23884	0.0143647	0.0430942	0.0151208	10170	1	Alpha	Low	KEGG
hsa04217	Necroptosis	1/2	159/9434	0.00628931	29.6667	5.30832	0.0334256	0.0501384	0.0175924	51652	1	Alpha	Low	KEGG
hsa04144	Endocytosis	1/2	252/9434	0.00396825	18.7183	4.15136	0.052713	0.052713	0.0184958	51652	1	Alpha	Low	KEGG
GO:0051469	vesicle fusion with vacuole	1/2	11/18986	0.0909091	863	29.3521	0.00115844	0.0143509	0.000146662	51652	1	Beta	Low	GO_BP
GO:0061763	multivesicular body-lysosome fusion	1/2	11/18986	0.0909091	863	29.3521	0.00115844	0.0143509	0.000146662	51652	1	Beta	Low	GO_BP
GO:0097576	vacuole fusion	1/2	12/18986	0.0833333	791.083	28.1003	0.00126372	0.0143509	0.000146662	51652	1	Beta	Low	GO_BP
GO:0051036	regulation of endosome size	1/2	13/18986	0.0769231	730.231	26.9957	0.001369	0.0143509	0.000146662	51652	1	Beta	Low	GO_BP
GO:0046761	viral budding from plasma membrane	1/2	14/18986	0.0714286	678.071	26.0117	0.00147427	0.0143509	0.000146662	51652	1	Beta	Low	GO_BP
GO:0046753	non-lytic viral release	1/2	15/18986	0.0666667	632.867	25.1277	0.00157953	0.0143509	0.000146662	51652	1	Beta	Low	GO_BP
GO:0097212	lysosomal membrane organization	1/2	15/18986	0.0666667	632.867	25.1277	0.00157953	0.0143509	0.000146662	51652	1	Beta	Low	GO_BP
GO:0032510	endosome to lysosome transport via multivesicular body sorting pathway	1/2	17/18986	0.0588235	558.412	23.5996	0.00179004	0.0143509	0.000146662	51652	1	Beta	Low	GO_BP
GO:0044790	suppression of viral release by host	1/2	18/18986	0.0555556	527.389	22.9329	0.00189529	0.0143509	0.000146662	51652	1	Beta	Low	GO_BP
GO:2000641	regulation of early endosome to late endosome transport	1/2	19/18986	0.0526316	499.632	22.3195	0.00200053	0.0143509	0.000146662	51652	1	Beta	Low	GO_BP
GO:0061952	midbody abscission	1/2	20/18986	0.05	474.65	21.7526	0.00210576	0.0143509	0.000146662	51652	1	Beta	Low	GO_BP
GO:0097494	regulation of vesicle size	1/2	20/18986	0.05	474.65	21.7526	0.00210576	0.0143509	0.000146662	51652	1	Beta	Low	GO_BP
GO:0039702	viral budding via host ESCRT complex	1/2	22/18986	0.0454545	431.5	20.737	0.00231622	0.0143509	0.000146662	51652	1	Beta	Low	GO_BP
GO:1902774	late endosome to lysosome transport	1/2	22/18986	0.0454545	431.5	20.737	0.00231622	0.0143509	0.000146662	51652	1	Beta	Low	GO_BP
GO:1901673	regulation of mitotic spindle assembly	1/2	24/18986	0.0416667	395.542	19.851	0.00252665	0.0143509	0.000146662	51652	1	Beta	Low	GO_BP
GO:0046755	viral budding	1/2	25/18986	0.04	379.72	19.4484	0.00263185	0.0143509	0.000146662	51652	1	Beta	Low	GO_BP
GO:0031468	nuclear membrane reassembly	1/2	26/18986	0.0384615	365.115	19.0692	0.00273706	0.0143509	0.000146662	51652	1	Beta	Low	GO_BP
GO:0001778	plasma membrane repair	1/2	29/18986	0.0344828	327.345	18.0517	0.00305263	0.0143509	0.000146662	51652	1	Beta	Low	GO_BP
GO:0019076	viral release from host cell	1/2	29/18986	0.0344828	327.345	18.0517	0.00305263	0.0143509	0.000146662	51652	1	Beta	Low	GO_BP
GO:0035891	exit from host cell	1/2	29/18986	0.0344828	327.345	18.0517	0.00305263	0.0143509	0.000146662	51652	1	Beta	Low	GO_BP
GO:0036258	multivesicular body assembly	1/2	32/18986	0.03125	296.656	17.1806	0.00336815	0.0143509	0.000146662	51652	1	Beta	Low	GO_BP
GO:0036257	multivesicular body organization	1/2	33/18986	0.030303	287.667	16.9169	0.00347332	0.0143509	0.000146662	51652	1	Beta	Low	GO_BP
GO:0019068	virion assembly	1/2	34/18986	0.0294118	279.206	16.665	0.00357847	0.0143509	0.000146662	51652	1	Beta	Low	GO_BP
GO:0090169	regulation of spindle assembly	1/2	34/18986	0.0294118	279.206	16.665	0.00357847	0.0143509	0.000146662	51652	1	Beta	Low	GO_BP
GO:1902410	mitotic cytokinetic process	1/2	34/18986	0.0294118	279.206	16.665	0.00357847	0.0143509	0.000146662	51652	1	Beta	Low	GO_BP
GO:0043162	ubiquitin-dependent protein catabolic process via the multivesicular body sorting pathway	1/2	37/18986	0.027027	256.568	15.9713	0.00389391	0.0143509	0.000146662	51652	1	Beta	Low	GO_BP
GO:0045324	late endosome to vacuole transport	1/2	38/18986	0.0263158	249.816	15.7585	0.00399905	0.0143509	0.000146662	51652	1	Beta	Low	GO_BP
GO:0032509	endosome transport via multivesicular body sorting pathway	1/2	42/18986	0.0238095	226.024	14.9846	0.00441954	0.0143509	0.000146662	51652	1	Beta	Low	GO_BP
GO:0045022	early endosome to late endosome transport	1/2	43/18986	0.0232558	220.767	14.8081	0.00452464	0.0143509	0.000146662	51652	1	Beta	Low	GO_BP
GO:0060236	regulation of mitotic spindle organization	1/2	44/18986	0.0227273	215.75	14.6377	0.00462975	0.0143509	0.000146662	51652	1	Beta	Low	GO_BP
GO:0090148	membrane fission	1/2	45/18986	0.0222222	210.956	14.473	0.00473484	0.0143509	0.000146662	51652	1	Beta	Low	GO_BP
GO:0010824	regulation of centrosome duplication	1/2	47/18986	0.0212766	201.979	14.1595	0.00494502	0.0143509	0.000146662	51652	1	Beta	Low	GO_BP
GO:0071763	nuclear membrane organization	1/2	47/18986	0.0212766	201.979	14.1595	0.00494502	0.0143509	0.000146662	51652	1	Beta	Low	GO_BP
GO:0090224	regulation of spindle organization	1/2	48/18986	0.0208333	197.771	14.0101	0.0050501	0.0143509	0.000146662	51652	1	Beta	Low	GO_BP
GO:0032506	cytokinetic process	1/2	49/18986	0.0204082	193.735	13.8653	0.00515517	0.0143509	0.000146662	51652	1	Beta	Low	GO_BP
GO:0071985	multivesicular body sorting pathway	1/2	49/18986	0.0204082	193.735	13.8653	0.00515517	0.0143509	0.000146662	51652	1	Beta	Low	GO_BP
GO:0098927	vesicle-mediated transport between endosomal compartments	1/2	49/18986	0.0204082	193.735	13.8653	0.00515517	0.0143509	0.000146662	51652	1	Beta	Low	GO_BP
GO:0032467	positive regulation of cytokinesis	1/2	51/18986	0.0196078	186.137	13.5885	0.00536531	0.0145428	0.000148623	51652	1	Beta	Low	GO_BP
GO:0046605	regulation of centrosome cycle	1/2	56/18986	0.0178571	169.518	12.9626	0.00589054	0.0155571	0.000158989	51652	1	Beta	Low	GO_BP
GO:0006998	nuclear envelope organization	1/2	58/18986	0.0172414	163.672	12.7351	0.00610059	0.015709	0.000160542	51652	1	Beta	Low	GO_BP
GO:0007080	mitotic metaphase chromosome alignment	1/2	63/18986	0.015873	150.683	12.2144	0.00662563	0.0158707	0.000162194	51652	1	Beta	Low	GO_BP
GO:0071709	membrane assembly	1/2	63/18986	0.015873	150.683	12.2144	0.00662563	0.0158707	0.000162194	51652	1	Beta	Low	GO_BP
GO:0097352	autophagosome maturation	1/2	63/18986	0.015873	150.683	12.2144	0.00662563	0.0158707	0.000162194	51652	1	Beta	Low	GO_BP
GO:0044091	membrane biogenesis	1/2	70/18986	0.0142857	135.614	11.5812	0.00736045	0.0170875	0.000174629	51652	1	Beta	Low	GO_BP
GO:0008333	endosome to lysosome transport	1/2	71/18986	0.0140845	133.704	11.4984	0.00746541	0.0170875	0.000174629	51652	1	Beta	Low	GO_BP
GO:0051298	centrosome duplication	1/2	76/18986	0.0131579	124.908	11.1093	0.00799009	0.0175102	0.000178949	51652	1	Beta	Low	GO_BP
GO:0090307	mitotic spindle assembly	1/2	76/18986	0.0131579	124.908	11.1093	0.00799009	0.0175102	0.000178949	51652	1	Beta	Low	GO_BP
GO:0000281	mitotic cytokinesis	1/2	94/18986	0.0106383	100.989	9.97482	0.00987778	0.0209838	0.000214449	51652	1	Beta	Low	GO_BP
GO:0032465	regulation of cytokinesis	1/2	95/18986	0.0105263	99.9263	9.92139	0.0099826	0.0209838	0.000214449	51652	1	Beta	Low	GO_BP
GO:0007032	endosome organization	1/2	99/18986	0.010101	95.8889	9.71579	0.0104018	0.0210076	0.000214692	51652	1	Beta	Low	GO_BP
GO:0051781	positive regulation of cell division	1/2	99/18986	0.010101	95.8889	9.71579	0.0104018	0.0210076	0.000214692	51652	1	Beta	Low	GO_BP
GO:0051310	metaphase chromosome alignment	1/2	103/18986	0.00970874	92.165	9.52221	0.010821	0.0214338	0.000219048	51652	1	Beta	Low	GO_BP
GO:0007040	lysosome organization	1/2	112/18986	0.00892857	84.7589	9.12504	0.0117637	0.0224381	0.000229311	51652	1	Beta	Low	GO_BP
GO:0080171	lytic vacuole organization	1/2	112/18986	0.00892857	84.7589	9.12504	0.0117637	0.0224381	0.000229311	51652	1	Beta	Low	GO_BP
GO:0051303	establishment of chromosome localization	1/2	115/18986	0.00869565	82.5478	9.00306	0.0120778	0.0226185	0.000231154	51652	1	Beta	Low	GO_BP
GO:0050000	chromosome localization	1/2	123/18986	0.00813008	77.1789	8.69978	0.0129153	0.0233381	0.000238509	51652	1	Beta	Low	GO_BP
GO:0061640	cytoskeleton-dependent cytokinesis	1/2	123/18986	0.00813008	77.1789	8.69978	0.0129153	0.0233381	0.000238509	51652	1	Beta	Low	GO_BP
GO:0006906	vesicle fusion	1/2	128/18986	0.0078125	74.1641	8.52475	0.0134385	0.0237156	0.000242367	51652	1	Beta	Low	GO_BP
GO:0090174	organelle membrane fusion	1/2	130/18986	0.00769231	73.0231	8.45756	0.0136478	0.0237156	0.000242367	51652	1	Beta	Low	GO_BP
GO:0007052	mitotic spindle organization	1/2	134/18986	0.00746269	70.8433	8.32769	0.0140662	0.0237156	0.000242367	51652	1	Beta	Low	GO_BP
GO:0051225	spindle assembly	1/2	134/18986	0.00746269	70.8433	8.32769	0.0140662	0.0237156	0.000242367	51652	1	Beta	Low	GO_BP
GO:0007041	lysosomal transport	1/2	136/18986	0.00735294	69.8015	8.26491	0.0142754	0.0237156	0.000242367	51652	1	Beta	Low	GO_BP
GO:0007098	centrosome cycle	1/2	143/18986	0.00699301	66.3846	8.05555	0.0150074	0.0245359	0.00025075	51652	1	Beta	Low	GO_BP
GO:0006997	nucleus organization	1/2	153/18986	0.00653595	62.0458	7.78158	0.0160526	0.0258347	0.000264023	51652	1	Beta	Low	GO_BP
GO:0031023	microtubule organizing center organization	1/2	156/18986	0.00641026	60.8526	7.70453	0.0163661	0.0259339	0.000265038	51652	1	Beta	Low	GO_BP
GO:0070507	regulation of microtubule cytoskeleton organization	1/2	166/18986	0.0060241	57.1867	7.46285	0.0174106	0.0266938	0.000272803	51652	1	Beta	Low	GO_BP
GO:1902850	microtubule cytoskeleton organization involved in mitosis	1/2	167/18986	0.00598802	56.8443	7.43987	0.017515	0.0266938	0.000272803	51652	1	Beta	Low	GO_BP
GO:0048284	organelle fusion	1/2	172/18986	0.00581395	55.1919	7.32798	0.018037	0.0266938	0.000272803	51652	1	Beta	Low	GO_BP
GO:0007009	plasma membrane organization	1/2	173/18986	0.00578035	54.8728	7.30618	0.0181414	0.0266938	0.000272803	51652	1	Beta	Low	GO_BP
GO:0007034	vacuolar transport	1/2	173/18986	0.00578035	54.8728	7.30618	0.0181414	0.0266938	0.000272803	51652	1	Beta	Low	GO_BP
GO:0051302	regulation of cell division	1/2	190/18986	0.00526316	49.9632	6.96209	0.0199151	0.0283003	0.000289221	51652	1	Beta	Low	GO_BP
GO:0000910	cytokinesis	1/2	192/18986	0.00520833	49.4427	6.92462	0.0201237	0.0283003	0.000289221	51652	1	Beta	Low	GO_BP
GO:0061025	membrane fusion	1/2	192/18986	0.00520833	49.4427	6.92462	0.0201237	0.0283003	0.000289221	51652	1	Beta	Low	GO_BP
GO:0000070	mitotic sister chromatid segregation	1/2	194/18986	0.00515464	48.933	6.88772	0.0203322	0.0283003	0.000289221	51652	1	Beta	Low	GO_BP
GO:0007051	spindle organization	1/2	204/18986	0.00490196	46.5343	6.71134	0.0213746	0.0289682	0.000296047	51652	1	Beta	Low	GO_BP
GO:0051701	biological process involved in interaction with host	1/2	204/18986	0.00490196	46.5343	6.71134	0.0213746	0.0289682	0.000296047	51652	1	Beta	Low	GO_BP
GO:1902115	regulation of organelle assembly	1/2	234/18986	0.0042735	40.5684	6.25113	0.0244985	0.0324879	0.000332018	51652	1	Beta	Low	GO_BP
GO:0000819	sister chromatid segregation	1/2	235/18986	0.00425532	40.3957	6.23731	0.0246025	0.0324879	0.000332018	51652	1	Beta	Low	GO_BP
GO:0007033	vacuole organization	1/2	240/18986	0.00416667	39.5542	6.16949	0.0251227	0.0327548	0.000334746	51652	1	Beta	Low	GO_BP
GO:0032984	protein-containing complex disassembly	1/2	258/18986	0.00387597	36.7946	5.94166	0.026994	0.0347547	0.000355184	51652	1	Beta	Low	GO_BP
GO:0032886	regulation of microtubule-based process	1/2	269/18986	0.00371747	35.29	5.81368	0.0281367	0.0355609	0.000363422	51652	1	Beta	Low	GO_BP
GO:0032386	regulation of intracellular transport	1/2	272/18986	0.00367647	34.9007	5.78012	0.0284482	0.0355609	0.000363422	51652	1	Beta	Low	GO_BP
GO:0090068	positive regulation of cell cycle process	1/2	274/18986	0.00364964	34.646	5.75804	0.0286558	0.0355609	0.000363422	51652	1	Beta	Low	GO_BP
GO:0140014	mitotic nuclear division	1/2	282/18986	0.0035461	33.6631	5.67207	0.0294863	0.0358562	0.00036644	51652	1	Beta	Low	GO_BP
GO:0006260	DNA replication	1/2	283/18986	0.00353357	33.5442	5.66157	0.02959	0.0358562	0.00036644	5937	1	Beta	Low	GO_BP
GO:0051258	protein polymerization	1/2	293/18986	0.00341297	32.3993	5.55957	0.0306275	0.0363829	0.000371823	51652	1	Beta	Low	GO_BP
GO:0016197	endosomal transport	1/2	294/18986	0.00340136	32.2891	5.54965	0.0307312	0.0363829	0.000371823	51652	1	Beta	Low	GO_BP
GO:0051607	defense response to virus	1/2	320/18986	0.003125	29.6656	5.30808	0.0334258	0.0383025	0.000391441	51652	1	Beta	Low	GO_BP
GO:0044403	biological process involved in symbiotic interaction	1/2	322/18986	0.00310559	29.4814	5.2907	0.033633	0.0383025	0.000391441	51652	1	Beta	Low	GO_BP
GO:0019058	viral life cycle	1/2	323/18986	0.00309598	29.3901	5.28207	0.0337365	0.0383025	0.000391441	51652	1	Beta	Low	GO_BP
GO:0098813	nuclear chromosome segregation	1/2	324/18986	0.00308642	29.2994	5.27347	0.0338401	0.0383025	0.000391441	51652	1	Beta	Low	GO_BP
GO:0032535	regulation of cellular component size	1/2	361/18986	0.00277008	26.2964	4.9807	0.0376675	0.0421712	0.000430978	51652	1	Beta	Low	GO_BP
GO:0045787	positive regulation of cell cycle	1/2	365/18986	0.00273973	26.0082	4.9517	0.0380808	0.0421755	0.000431022	51652	1	Beta	Low	GO_BP
GO:0016236	macroautophagy	1/2	372/18986	0.00268817	25.5188	4.90205	0.0388039	0.0425191	0.000434534	51652	1	Beta	Low	GO_BP
GO:0016050	vesicle organization	1/2	386/18986	0.00259067	24.5933	4.80675	0.0402492	0.0436387	0.000445975	51652	1	Beta	Low	GO_BP
GO:0009615	response to virus	1/2	425/18986	0.00235294	22.3365	4.56607	0.0442699	0.0469615	0.000479933	51652	1	Beta	Low	GO_BP
GO:0140694	non-membrane-bounded organelle assembly	1/2	425/18986	0.00235294	22.3365	4.56607	0.0442699	0.0469615	0.000479933	51652	1	Beta	Low	GO_BP
GO:0007059	chromosome segregation	1/2	429/18986	0.002331	22.1282	4.54322	0.0446818	0.0469615	0.000479933	51652	1	Beta	Low	GO_BP
GO:0042060	wound healing	1/2	444/18986	0.00225225	21.3806	4.46023	0.0462256	0.0475097	0.000485536	51652	1	Beta	Low	GO_BP
GO:0022411	cellular component disassembly	1/2	450/18986	0.00222222	21.0956	4.42817	0.0468428	0.0475097	0.000485536	51652	1	Beta	Low	GO_BP
GO:0000280	nuclear division	1/2	451/18986	0.00221729	21.0488	4.42289	0.0469456	0.0475097	0.000485536	51652	1	Beta	Low	GO_BP
GO:0016032	viral process	1/2	452/18986	0.00221239	21.0022	4.41763	0.0470485	0.0475097	0.000485536	51652	1	Beta	Low	GO_BP
GO:0051656	establishment of organelle localization	1/2	488/18986	0.00204918	19.4529	4.23875	0.050747	0.050747	0.00051862	51652	1	Beta	Low	GO_BP
GO:0000815	ESCRT III complex	1/2	12/19960	0.0833333	831.667	28.8133	0.00120207	0.0121537	NA	51652	1	Beta	Low	GO_CC
GO:1904930	amphisome membrane	1/2	12/19960	0.0833333	831.667	28.8133	0.00120207	0.0121537	NA	51652	1	Beta	Low	GO_CC
GO:0044753	amphisome	1/2	14/19960	0.0714286	712.857	26.672	0.00140235	0.0121537	NA	51652	1	Beta	Low	GO_CC
GO:0005828	kinetochore microtubule	1/2	21/19960	0.047619	475.238	21.7661	0.00210315	0.0130166	NA	51652	1	Beta	Low	GO_CC
GO:0032585	multivesicular body membrane	1/2	29/19960	0.0344828	344.138	18.511	0.00290377	0.0130166	NA	51652	1	Beta	Low	GO_CC
GO:0036452	ESCRT complex	1/2	30/19960	0.0333333	332.667	18.1985	0.00300383	0.0130166	NA	51652	1	Beta	Low	GO_CC
GO:0000421	autophagosome membrane	1/2	54/19960	0.0185185	184.815	13.5398	0.00540364	0.0200707	NA	51652	1	Beta	Low	GO_CC
GO:0005771	multivesicular body	1/2	68/19960	0.0147059	146.765	12.053	0.00680219	0.0221071	NA	51652	1	Beta	Low	GO_CC
GO:0005876	spindle microtubule	1/2	83/19960	0.0120482	120.241	10.8972	0.00829955	0.0239765	NA	51652	1	Beta	Low	GO_CC
GO:0005643	nuclear pore	1/2	98/19960	0.0102041	101.837	10.0172	0.00979578	0.025469	NA	51652	1	Beta	Low	GO_CC
GO:0005776	autophagosome	1/2	118/19960	0.00847458	84.5763	9.11501	0.011789	0.0278649	NA	51652	1	Beta	Low	GO_CC
GO:0000776	kinetochore	1/2	173/19960	0.00578035	57.6879	7.49634	0.01726	0.0342673	NA	51652	1	Beta	Low	GO_CC
GO:0031902	late endosome membrane	1/2	175/19960	0.00571429	57.0286	7.45223	0.0174586	0.0342673	NA	51652	1	Beta	Low	GO_CC
GO:0000779	condensed chromosome, centromeric region	1/2	185/19960	0.00540541	53.9459	7.24246	0.0184516	0.0342673	NA	51652	1	Beta	Low	GO_CC
GO:0030496	midbody	1/2	207/19960	0.00483092	48.2126	6.83521	0.0206344	0.0357664	NA	51652	1	Beta	Low	GO_CC
GO:0000775	chromosome, centromeric region	1/2	262/19960	0.00381679	38.0916	6.0498	0.0260809	0.0423814	NA	51652	1	Beta	Low	GO_CC
GO:0000793	condensed chromosome	1/2	284/19960	0.00352113	35.1408	5.80084	0.0282552	0.0432138	NA	51652	1	Beta	Low	GO_CC
GO:0005770	late endosome	1/2	318/19960	0.00314465	31.3836	5.46747	0.0316107	0.0456599	NA	51652	1	Beta	Low	GO_CC
GO:0098687	chromosomal region	1/2	404/19960	0.00247525	24.703	4.81814	0.0400723	0.0492785	NA	51652	1	Beta	Low	GO_CC
GO:0005819	spindle	1/2	434/19960	0.00230415	22.9954	4.63763	0.0430153	0.0492785	NA	51652	1	Beta	Low	GO_CC
GO:0005769	early endosome	1/2	438/19960	0.00228311	22.7854	4.61494	0.0434073	0.0492785	NA	51652	1	Beta	Low	GO_CC
GO:0005765	lysosomal membrane	1/2	447/19960	0.00223714	22.3266	4.56499	0.0442891	0.0492785	NA	51652	1	Beta	Low	GO_CC
GO:0098852	lytic vacuole membrane	1/2	447/19960	0.00223714	22.3266	4.56499	0.0442891	0.0492785	NA	51652	1	Beta	Low	GO_CC
GO:0005874	microtubule	1/2	489/19960	0.00204499	20.409	4.35	0.048399	0.0492785	NA	51652	1	Beta	Low	GO_CC
GO:0005774	vacuolar membrane	1/2	491/19960	0.00203666	20.3259	4.34044	0.0485945	0.0492785	NA	51652	1	Beta	Low	GO_CC
GO:0005635	nuclear envelope	1/2	498/19960	0.00200803	20.0402	4.30742	0.0492785	0.0492785	NA	51652	1	Beta	Low	GO_CC
GO:1990381	ubiquitin-specific protease binding	1/2	18/18737	0.0555556	520.472	22.7816	0.00192046	0.009101	0.00059875	51652	1	Beta	Low	GO_MF
GO:0008143	poly(A) binding	1/2	26/18737	0.0384615	360.327	18.9433	0.00277341	0.009101	0.00059875	5937	1	Beta	Low	GO_MF
GO:0008266	poly(U) RNA binding	1/2	27/18737	0.037037	346.981	18.5876	0.00288	0.009101	0.00059875	5937	1	Beta	Low	GO_MF
GO:0008187	poly-pyrimidine tract binding	1/2	30/18737	0.0333333	312.283	17.6295	0.00319974	0.009101	0.00059875	5937	1	Beta	Low	GO_MF
GO:0031210	phosphatidylcholine binding	1/2	30/18737	0.0333333	312.283	17.6295	0.00319974	0.009101	0.00059875	51652	1	Beta	Low	GO_MF
GO:0070717	poly-purine tract binding	1/2	32/18737	0.03125	292.766	17.067	0.00341288	0.009101	0.00059875	5937	1	Beta	Low	GO_MF
GO:0050997	quaternary ammonium group binding	1/2	40/18737	0.025	234.213	15.2554	0.00426518	0.00974899	0.000641381	51652	1	Beta	Low	GO_MF
GO:0005546	phosphatidylinositol-4,5-bisphosphate binding	1/2	83/18737	0.0120482	112.873	10.5538	0.00884009	0.0164713	0.00108364	51652	1	Beta	Low	GO_MF
GO:0003727	single-stranded RNA binding	1/2	87/18737	0.0114943	107.684	10.3049	0.00926513	0.0164713	0.00108364	5937	1	Beta	Low	GO_MF
GO:1902936	phosphatidylinositol bisphosphate binding	1/2	108/18737	0.00925926	86.7454	9.23325	0.0114951	0.0183921	0.00121001	51652	1	Beta	Low	GO_MF
GO:0003697	single-stranded DNA binding	1/2	120/18737	0.00833333	78.0708	8.75089	0.0127682	0.0185719	0.00122184	5937	1	Beta	Low	GO_MF
GO:0002020	protease binding	1/2	136/18737	0.00735294	68.886	8.20934	0.0144644	0.0192859	0.00126881	51652	1	Beta	Low	GO_MF
GO:1901981	phosphatidylinositol phosphate binding	1/2	181/18737	0.00552486	51.7597	7.08994	0.0192273	0.0236643	0.00155686	51652	1	Beta	Low	GO_MF
GO:0003730	mRNA 3'-UTR binding	1/2	262/18737	0.00381679	35.7576	5.85376	0.0277713	0.0316425	0.00208174	5937	1	Beta	Low	GO_MF
GO:0035091	phosphatidylinositol binding	1/2	280/18737	0.00357143	33.4589	5.65404	0.0296649	0.0316425	0.00208174	51652	1	Beta	Low	GO_MF
GO:0005543	phospholipid binding	1/2	494/18737	0.00202429	18.9646	4.1808	0.0520362	0.0520362	0.00342343	51652	1	Beta	Low	GO_MF
hsa04217	Necroptosis	1/1	159/9434	0.00628931	59.3333	7.63763	0.0168539	0.0267119	NA	51652	1	Beta	Low	KEGG
hsa04144	Endocytosis	1/1	252/9434	0.00396825	37.4365	6.03627	0.0267119	0.0267119	NA	51652	1	Beta	Low	KEGG
GO:1904181	positive regulation of membrane depolarization	1/7	11/18986	0.0909091	246.571	15.6459	0.00404922	0.0385479	0.0148782	10962	1	Delta	Low	GO_BP
GO:0006863	purine nucleobase transport	1/7	12/18986	0.0833333	226.024	14.9747	0.00441663	0.0385479	0.0148782	151295	1	Delta	Low	GO_BP
GO:0015851	nucleobase transport	1/7	13/18986	0.0769231	208.637	14.3823	0.00478393	0.0385479	0.0148782	151295	1	Delta	Low	GO_BP
GO:0051900	regulation of mitochondrial depolarization	1/7	20/18986	0.05	135.614	11.5674	0.00735175	0.0385479	0.0148782	10962	1	Delta	Low	GO_BP
GO:0090200	positive regulation of release of cytochrome c from mitochondria	1/7	21/18986	0.047619	129.156	11.2847	0.00771812	0.0385479	0.0148782	10962	1	Delta	Low	GO_BP
GO:0009083	branched-chain amino acid catabolic process	1/7	22/18986	0.0454545	123.286	11.0215	0.00808437	0.0385479	0.0148782	26275	1	Delta	Low	GO_BP
GO:0051882	mitochondrial depolarization	1/7	26/18986	0.0384615	104.319	10.1243	0.00954822	0.0385479	0.0148782	10962	1	Delta	Low	GO_BP
GO:0009081	branched-chain amino acid metabolic process	1/7	28/18986	0.0357143	96.8673	9.74925	0.0102795	0.0385479	0.0148782	26275	1	Delta	Low	GO_BP
GO:0090199	regulation of release of cytochrome c from mitochondria	1/7	40/18986	0.025	67.8071	8.12291	0.0146571	0.0488571	0.0188571	10962	1	Delta	Low	GO_BP
GO:0003254	regulation of membrane depolarization	1/7	50/18986	0.02	54.2457	7.24008	0.0182925	0.0538457	0.0207826	10962	1	Delta	Low	GO_BP
GO:0001836	release of cytochrome c from mitochondria	1/7	54/18986	0.0185185	50.2275	6.95703	0.0197434	0.0538457	0.0207826	10962	1	Delta	Low	GO_BP
GO:0071300	cellular response to retinoic acid	1/7	69/18986	0.0144928	39.3085	6.12225	0.025168	0.0614083	0.0237014	7584	1	Delta	Low	GO_BP
GO:0051881	regulation of mitochondrial membrane potential	1/7	73/18986	0.0136986	37.1546	5.94378	0.0266103	0.0614083	0.0237014	10962	1	Delta	Low	GO_BP
GO:0051899	membrane depolarization	1/7	97/18986	0.0103093	27.9617	5.11265	0.0352252	0.0651913	0.0251615	10962	1	Delta	Low	GO_BP
GO:1901606	alpha-amino acid catabolic process	1/7	98/18986	0.0102041	27.6764	5.08469	0.0355827	0.0651913	0.0251615	26275	1	Delta	Low	GO_BP
GO:0032526	response to retinoic acid	1/7	107/18986	0.00934579	25.3485	4.85056	0.0387954	0.0651913	0.0251615	7584	1	Delta	Low	GO_BP
GO:0008637	apoptotic mitochondrial changes	1/7	108/18986	0.00925926	25.1138	4.82632	0.0391518	0.0651913	0.0251615	10962	1	Delta	Low	GO_BP
GO:0009063	amino acid catabolic process	1/7	111/18986	0.00900901	24.435	4.75555	0.0402203	0.0651913	0.0251615	26275	1	Delta	Low	GO_BP
GO:0010821	regulation of mitochondrion organization	1/7	114/18986	0.00877193	23.792	4.68752	0.0412878	0.0651913	0.0251615	10962	1	Delta	Low	GO_BP
GO:1901605	alpha-amino acid metabolic process	1/7	209/18986	0.00478469	12.9774	3.34381	0.0745696	0.110355	0.0425931	26275	1	Delta	Low	GO_BP
GO:0006457	protein folding	1/7	231/18986	0.004329	11.7415	3.1545	0.0821341	0.110355	0.0425931	81611	1	Delta	Low	GO_BP
GO:0097191	extrinsic apoptotic signaling pathway	1/7	236/18986	0.00423729	11.4927	3.11503	0.0838459	0.110355	0.0425931	10962	1	Delta	Low	GO_BP
GO:0016054	organic acid catabolic process	1/7	249/18986	0.00401606	10.8927	3.01775	0.0882838	0.110355	0.0425931	26275	1	Delta	Low	GO_BP
GO:0046395	carboxylic acid catabolic process	1/7	249/18986	0.00401606	10.8927	3.01775	0.0882838	0.110355	0.0425931	26275	1	Delta	Low	GO_BP
GO:0006520	amino acid metabolic process	1/7	289/18986	0.00346021	9.38507	2.75859	0.101823	0.122188	0.0471603	26275	1	Delta	Low	GO_BP
GO:0097193	intrinsic apoptotic signaling pathway	1/7	327/18986	0.0030581	8.29445	2.55529	0.114526	0.132145	0.0510035	10962	1	Delta	Low	GO_BP
GO:0044282	small molecule catabolic process	1/7	375/18986	0.00266667	7.23276	2.34115	0.130351	0.144835	0.0559011	26275	1	Delta	Low	GO_BP
GO:0007005	mitochondrion organization	1/7	452/18986	0.00221239	6.00063	2.06646	0.155231	0.160006	0.0617566	10962	1	Delta	Low	GO_BP
GO:0042391	regulation of membrane potential	1/7	466/18986	0.00214592	5.82036	2.02334	0.159688	0.160006	0.0617566	10962	1	Delta	Low	GO_BP
GO:0043161	proteasome-mediated ubiquitin-dependent protein catabolic process	1/7	467/18986	0.00214133	5.80789	2.02033	0.160006	0.160006	0.0617566	3652	1	Delta	Low	GO_BP
GO:0000812	Swr1 complex	1/7	13/19960	0.0769231	219.341	14.7497	0.0045509	0.0754561	0.0463327	81611	1	Delta	Low	GO_CC
GO:0098845	postsynaptic endosome	1/7	24/19960	0.0416667	118.81	10.8164	0.00838779	0.0754561	0.0463327	81611	1	Delta	Low	GO_CC
GO:0097346	INO80-type complex	1/7	27/19960	0.037037	105.608	10.1877	0.00943201	0.0754561	0.0463327	81611	1	Delta	Low	GO_CC
GO:0031463	Cul3-RING ubiquitin ligase complex	1/7	59/19960	0.0169492	48.3293	6.81919	0.0205119	0.117351	0.0720573	3652	1	Delta	Low	GO_CC
GO:0000118	histone deacetylase complex	1/7	82/19960	0.0121951	34.7735	5.73999	0.0284097	0.117351	0.0720573	81611	1	Delta	Low	GO_CC
GO:0070603	SWI/SNF superfamily-type complex	1/7	94/19960	0.0106383	30.3343	5.33949	0.0325086	0.117351	0.0720573	81611	1	Delta	Low	GO_CC
GO:0098839	postsynaptic density membrane	1/7	125/19960	0.008	22.8114	4.58181	0.043029	0.117351	0.0720573	81611	1	Delta	Low	GO_CC
GO:1904949	ATPase complex	1/7	126/19960	0.00793651	22.6304	4.56204	0.0433667	0.117351	0.0720573	81611	1	Delta	Low	GO_CC
GO:0030672	synaptic vesicle membrane	1/7	143/19960	0.00699301	19.9401	4.2574	0.0490924	0.117351	0.0720573	81611	1	Delta	Low	GO_CC
GO:0099501	exocytic vesicle membrane	1/7	143/19960	0.00699301	19.9401	4.2574	0.0490924	0.117351	0.0720573	81611	1	Delta	Low	GO_CC
GO:0099634	postsynaptic specialization membrane	1/7	157/19960	0.00636943	18.162	4.04358	0.0537856	0.117351	0.0720573	81611	1	Delta	Low	GO_CC
GO:0031461	cullin-RING ubiquitin ligase complex	1/7	230/19960	0.00434783	12.3975	3.2563	0.0779372	0.128642	0.0789905	3652	1	Delta	Low	GO_CC
GO:0008021	synaptic vesicle	1/7	233/19960	0.00429185	12.2379	3.23182	0.0789183	0.128642	0.0789905	81611	1	Delta	Low	GO_CC
GO:0000228	nuclear chromosome	1/7	236/19960	0.00423729	12.0823	3.20777	0.0798985	0.128642	0.0789905	81611	1	Delta	Low	GO_CC
GO:0070382	exocytic vesicle	1/7	253/19960	0.00395257	11.2705	3.07932	0.0854362	0.128642	0.0789905	81611	1	Delta	Low	GO_CC
GO:0030658	transport vesicle membrane	1/7	254/19960	0.00393701	11.2261	3.07215	0.0857611	0.128642	0.0789905	81611	1	Delta	Low	GO_CC
GO:0045211	postsynaptic membrane	1/7	321/19960	0.00311526	8.88296	2.66684	0.107302	0.148213	0.0910083	81611	1	Delta	Low	GO_CC
GO:0000151	ubiquitin ligase complex	1/7	355/19960	0.0028169	8.03219	2.50401	0.118066	0.148213	0.0910083	3652	1	Delta	Low	GO_CC
GO:0014069	postsynaptic density	1/7	359/19960	0.00278552	7.9427	2.48628	0.119325	0.148213	0.0910083	81611	1	Delta	Low	GO_CC
GO:0032279	asymmetric synapse	1/7	375/19960	0.00266667	7.60381	2.41804	0.124346	0.148213	0.0910083	81611	1	Delta	Low	GO_CC
GO:0099572	postsynaptic specialization	1/7	396/19960	0.00252525	7.20058	2.33435	0.130898	0.148213	0.0910083	81611	1	Delta	Low	GO_CC
GO:0098984	neuron to neuron synapse	1/7	412/19960	0.00242718	6.92094	2.27459	0.135862	0.148213	0.0910083	81611	1	Delta	Low	GO_CC
GO:0030133	transport vesicle	1/7	453/19960	0.00220751	6.29454	2.13499	0.148472	0.148472	0.0911669	81611	1	Delta	Low	GO_CC
GO:0097060	synaptic membrane	1/7	453/19960	0.00220751	6.29454	2.13499	0.148472	0.148472	0.0911669	81611	1	Delta	Low	GO_CC
GO:0140713	histone chaperone activity	1/7	13/18737	0.0769231	205.901	14.2868	0.00484738	0.0465036	0.00815853	81611	1	Delta	Low	GO_MF
GO:0047617	fatty acyl-CoA hydrolase activity	1/7	25/18737	0.04	107.069	10.2592	0.00930399	0.0465036	0.00815853	26275	1	Delta	Low	GO_MF
GO:0016289	acyl-CoA hydrolase activity	1/7	26/18737	0.0384615	102.951	10.0565	0.0096746	0.0465036	0.00815853	26275	1	Delta	Low	GO_MF
GO:0140597	protein carrier chaperone	1/7	37/18737	0.027027	72.3436	8.39757	0.0137435	0.0465036	0.00815853	81611	1	Delta	Low	GO_MF
GO:0016790	thiolester hydrolase activity	1/7	44/18737	0.0227273	60.8344	7.68168	0.0163253	0.0465036	0.00815853	26275	1	Delta	Low	GO_MF
GO:0051539	4 iron, 4 sulfur cluster binding	1/7	45/18737	0.0222222	59.4825	7.59317	0.0166937	0.0465036	0.00815853	1802	1	Delta	Low	GO_MF
GO:0019212	phosphatase inhibitor activity	1/7	50/18737	0.02	53.5343	7.19079	0.0185337	0.0465036	0.00815853	81611	1	Delta	Low	GO_MF
GO:0016765	transferase activity, transferring alkyl or aryl (other than methyl) groups	1/7	61/18737	0.0163934	43.8806	6.48488	0.0225713	0.0465036	0.00815853	1802	1	Delta	Low	GO_MF
GO:0044183	protein folding chaperone	1/7	75/18737	0.0133333	35.6895	5.81927	0.0276896	0.0465036	0.00815853	81611	1	Delta	Low	GO_MF
GO:0051536	iron-sulfur cluster binding	1/7	76/18737	0.0131579	35.2199	5.77879	0.0280543	0.0465036	0.00815853	1802	1	Delta	Low	GO_MF
GO:0051540	metal cluster binding	1/7	77/18737	0.012987	34.7625	5.73909	0.0284189	0.0465036	0.00815853	1802	1	Delta	Low	GO_MF
GO:0140104	molecular carrier activity	1/7	98/18737	0.0102041	27.3134	5.04891	0.0360482	0.0540724	0.00948638	81611	1	Delta	Low	GO_MF
GO:0019208	phosphatase regulator activity	1/7	108/18737	0.00925926	24.7844	4.79212	0.0396632	0.0549183	0.00963478	81611	1	Delta	Low	GO_MF
GO:1990756	ubiquitin-like ligase-substrate adaptor activity	1/7	119/18737	0.00840336	22.4934	4.54706	0.0436262	0.0560908	0.0098405	3652	1	Delta	Low	GO_MF
GO:0140767	enzyme-substrate adaptor activity	1/7	132/18737	0.00757576	20.2781	4.29691	0.0482917	0.05795	0.0101667	3652	1	Delta	Low	GO_MF
GO:0042393	histone binding	1/7	249/18737	0.00401606	10.7499	2.99414	0.0894106	0.100587	0.0176468	81611	1	Delta	Low	GO_MF
GO:0004857	enzyme inhibitor activity	1/7	410/18737	0.00243902	6.52857	2.18815	0.143498	0.151939	0.026656	81611	1	Delta	Low	GO_MF
GO:0003779	actin binding	1/7	441/18737	0.00226757	6.06965	2.08275	0.15359	0.15359	0.0269456	3652	1	Delta	Low	GO_MF
hsa00410	beta-Alanine metabolism	1/1	31/9434	0.0322581	304.323	17.4162	0.00328599	0.00678397	NA	26275	1	Delta	Low	KEGG
hsa00640	Propanoate metabolism	1/1	32/9434	0.03125	294.812	17.141	0.00339199	0.00678397	NA	26275	1	Delta	Low	KEGG
hsa00280	Valine, leucine and isoleucine degradation	1/1	48/9434	0.0208333	196.542	13.9836	0.00508798	0.00678397	NA	26275	1	Delta	Low	KEGG
hsa01200	Carbon metabolism	1/1	117/9434	0.00854701	80.6325	8.9237	0.012402	0.012402	NA	26275	1	Delta	Low	KEGG
GO:0090169	regulation of spindle assembly	2/10	34/18986	0.0588235	111.682	14.8284	0.000138821	0.0191286	0.0099506	51652/6491	2	Endothelial	Low	GO_BP
GO:1902115	regulation of organelle assembly	3/10	234/18986	0.0128205	24.341	8.24721	0.000208058	0.0191286	0.0099506	51652/6491/8723	3	Endothelial	Low	GO_BP
GO:0060236	regulation of mitotic spindle organization	2/10	44/18986	0.0454545	86.3	13.0037	0.000233434	0.0191286	0.0099506	51652/6491	2	Endothelial	Low	GO_BP
GO:0010824	regulation of centrosome duplication	2/10	47/18986	0.0425532	80.7915	12.5727	0.000266522	0.0191286	0.0099506	51652/6491	2	Endothelial	Low	GO_BP
GO:0090224	regulation of spindle organization	2/10	48/18986	0.0416667	79.1083	12.4381	0.000278031	0.0191286	0.0099506	51652/6491	2	Endothelial	Low	GO_BP
GO:0046605	regulation of centrosome cycle	2/10	56/18986	0.0357143	67.8071	11.4933	0.000378729	0.0217138	0.0112954	51652/6491	2	Endothelial	Low	GO_BP
GO:0051298	centrosome duplication	2/10	76/18986	0.0263158	49.9632	9.81823	0.000696966	0.0342509	0.0178172	51652/6491	2	Endothelial	Low	GO_BP
GO:1902117	positive regulation of organelle assembly	2/10	89/18986	0.0224719	42.6652	9.04429	0.000954164	0.041029	0.0213431	6491/8723	2	Endothelial	Low	GO_BP
GO:1903305	regulation of regulated secretory pathway	2/10	125/18986	0.016	30.3776	7.5647	0.00186933	0.0655899	0.0341196	5217/8723	2	Endothelial	Low	GO_BP
GO:0007052	mitotic spindle organization	2/10	134/18986	0.0149254	28.3373	7.29008	0.00214394	0.0655899	0.0341196	51652/6491	2	Endothelial	Low	GO_BP
GO:0051225	spindle assembly	2/10	134/18986	0.0149254	28.3373	7.29008	0.00214394	0.0655899	0.0341196	51652/6491	2	Endothelial	Low	GO_BP
GO:0007098	centrosome cycle	2/10	143/18986	0.013986	26.5538	7.04129	0.00243659	0.0655899	0.0341196	51652/6491	2	Endothelial	Low	GO_BP
GO:0031023	microtubule organizing center organization	2/10	156/18986	0.0128205	24.341	6.71986	0.00289086	0.0655899	0.0341196	51652/6491	2	Endothelial	Low	GO_BP
GO:0070507	regulation of microtubule cytoskeleton organization	2/10	166/18986	0.0120482	22.8747	6.49814	0.00326544	0.0655899	0.0341196	51652/6491	2	Endothelial	Low	GO_BP
GO:1902850	microtubule cytoskeleton organization involved in mitosis	2/10	167/18986	0.011976	22.7377	6.47705	0.00330409	0.0655899	0.0341196	51652/6491	2	Endothelial	Low	GO_BP
GO:0017157	regulation of exocytosis	2/10	183/18986	0.010929	20.7497	6.16277	0.00395181	0.0655899	0.0341196	5217/8723	2	Endothelial	Low	GO_BP
GO:0051495	positive regulation of cytoskeleton organization	2/10	186/18986	0.0107527	20.4151	6.10828	0.00407936	0.0655899	0.0341196	6491/5217	2	Endothelial	Low	GO_BP
GO:0006403	RNA localization	2/10	204/18986	0.00980392	18.6137	5.80629	0.00488467	0.0655899	0.0341196	130132/55164	2	Endothelial	Low	GO_BP
GO:0007051	spindle organization	2/10	204/18986	0.00980392	18.6137	5.80629	0.00488467	0.0655899	0.0341196	51652/6491	2	Endothelial	Low	GO_BP
GO:0016102	diterpenoid biosynthetic process	1/10	10/18986	0.1	189.86	13.7133	0.00525582	0.0655899	0.0341196	10170	1	Endothelial	Low	GO_BP
GO:0001821	histamine secretion	1/10	11/18986	0.0909091	172.6	13.0685	0.00578003	0.0655899	0.0341196	8723	1	Endothelial	Low	GO_BP
GO:0033504	floor plate development	1/10	11/18986	0.0909091	172.6	13.0685	0.00578003	0.0655899	0.0341196	6491	1	Endothelial	Low	GO_BP
GO:0051469	vesicle fusion with vacuole	1/10	11/18986	0.0909091	172.6	13.0685	0.00578003	0.0655899	0.0341196	51652	1	Endothelial	Low	GO_BP
GO:0061763	multivesicular body-lysosome fusion	1/10	11/18986	0.0909091	172.6	13.0685	0.00578003	0.0655899	0.0341196	51652	1	Endothelial	Low	GO_BP
GO:1904181	positive regulation of membrane depolarization	1/10	11/18986	0.0909091	172.6	13.0685	0.00578003	0.0655899	0.0341196	10962	1	Endothelial	Low	GO_BP
GO:0045055	regulated exocytosis	2/10	229/18986	0.00873362	16.5817	5.44569	0.00611542	0.0655899	0.0341196	5217/8723	2	Endothelial	Low	GO_BP
GO:0000491	small nucleolar ribonucleoprotein complex assembly	1/10	12/18986	0.0833333	158.217	12.5058	0.00630399	0.0655899	0.0341196	55164	1	Endothelial	Low	GO_BP
GO:0097576	vacuole fusion	1/10	12/18986	0.0833333	158.217	12.5058	0.00630399	0.0655899	0.0341196	51652	1	Endothelial	Low	GO_BP
GO:0007033	vacuole organization	2/10	240/18986	0.00833333	15.8217	5.30458	0.00669764	0.0655899	0.0341196	51652/8723	2	Endothelial	Low	GO_BP
GO:0051036	regulation of endosome size	1/10	13/18986	0.0769231	146.046	12.0092	0.0068277	0.0655899	0.0341196	51652	1	Endothelial	Low	GO_BP
GO:0043306	positive regulation of mast cell degranulation	1/10	14/18986	0.0714286	135.614	11.5665	0.00735117	0.0655899	0.0341196	8723	1	Endothelial	Low	GO_BP
GO:0046761	viral budding from plasma membrane	1/10	14/18986	0.0714286	135.614	11.5665	0.00735117	0.0655899	0.0341196	51652	1	Endothelial	Low	GO_BP
GO:0051608	histamine transport	1/10	14/18986	0.0714286	135.614	11.5665	0.00735117	0.0655899	0.0341196	8723	1	Endothelial	Low	GO_BP
GO:0046753	non-lytic viral release	1/10	15/18986	0.0666667	126.573	11.1687	0.00787439	0.0655899	0.0341196	51652	1	Endothelial	Low	GO_BP
GO:0097212	lysosomal membrane organization	1/10	15/18986	0.0666667	126.573	11.1687	0.00787439	0.0655899	0.0341196	51652	1	Endothelial	Low	GO_BP
GO:0032886	regulation of microtubule-based process	2/10	269/18986	0.00743494	14.116	4.9735	0.00834944	0.0655899	0.0341196	51652/6491	2	Endothelial	Low	GO_BP
GO:0016114	terpenoid biosynthetic process	1/10	16/18986	0.0625	118.662	10.8085	0.00839736	0.0655899	0.0341196	10170	1	Endothelial	Low	GO_BP
GO:0090068	positive regulation of cell cycle process	2/10	274/18986	0.00729927	13.8584	4.92158	0.00865113	0.0655899	0.0341196	51652/6491	2	Endothelial	Low	GO_BP
GO:0032510	endosome to lysosome transport via multivesicular body sorting pathway	1/10	17/18986	0.0588235	111.682	10.4805	0.00892008	0.0655899	0.0341196	51652	1	Endothelial	Low	GO_BP
GO:0042448	progesterone metabolic process	1/10	17/18986	0.0588235	111.682	10.4805	0.00892008	0.0655899	0.0341196	10170	1	Endothelial	Low	GO_BP
GO:0098885	modification of postsynaptic actin cytoskeleton	1/10	17/18986	0.0588235	111.682	10.4805	0.00892008	0.0655899	0.0341196	5217	1	Endothelial	Low	GO_BP
GO:0010633	negative regulation of epithelial cell migration	1/10	18/18986	0.0555556	105.478	10.1801	0.00944255	0.0655899	0.0341196	5217	1	Endothelial	Low	GO_BP
GO:0044790	suppression of viral release by host	1/10	18/18986	0.0555556	105.478	10.1801	0.00944255	0.0655899	0.0341196	51652	1	Endothelial	Low	GO_BP
GO:0051258	protein polymerization	2/10	293/18986	0.00682594	12.9597	4.73607	0.00984213	0.0655899	0.0341196	51652/5217	2	Endothelial	Low	GO_BP
GO:0016197	endosomal transport	2/10	294/18986	0.00680272	12.9156	4.72679	0.00990676	0.0655899	0.0341196	51652/8723	2	Endothelial	Low	GO_BP
GO:0030903	notochord development	1/10	19/18986	0.0526316	99.9263	9.90358	0.00996478	0.0655899	0.0341196	6491	1	Endothelial	Low	GO_BP
GO:0090670	RNA localization to Cajal body	1/10	19/18986	0.0526316	99.9263	9.90358	0.00996478	0.0655899	0.0341196	55164	1	Endothelial	Low	GO_BP
GO:0090671	telomerase RNA localization to Cajal body	1/10	19/18986	0.0526316	99.9263	9.90358	0.00996478	0.0655899	0.0341196	55164	1	Endothelial	Low	GO_BP
GO:0090672	telomerase RNA localization	1/10	19/18986	0.0526316	99.9263	9.90358	0.00996478	0.0655899	0.0341196	55164	1	Endothelial	Low	GO_BP
GO:0090685	RNA localization to nucleus	1/10	19/18986	0.0526316	99.9263	9.90358	0.00996478	0.0655899	0.0341196	55164	1	Endothelial	Low	GO_BP
GO:2000641	regulation of early endosome to late endosome transport	1/10	19/18986	0.0526316	99.9263	9.90358	0.00996478	0.0655899	0.0341196	51652	1	Endothelial	Low	GO_BP
GO:0051900	regulation of mitochondrial depolarization	1/10	20/18986	0.05	94.93	9.64794	0.0104868	0.0655899	0.0341196	10962	1	Endothelial	Low	GO_BP
GO:0061952	midbody abscission	1/10	20/18986	0.05	94.93	9.64794	0.0104868	0.0655899	0.0341196	51652	1	Endothelial	Low	GO_BP
GO:0097494	regulation of vesicle size	1/10	20/18986	0.05	94.93	9.64794	0.0104868	0.0655899	0.0341196	51652	1	Endothelial	Low	GO_BP
GO:2000786	positive regulation of autophagosome assembly	1/10	20/18986	0.05	94.93	9.64794	0.0104868	0.0655899	0.0341196	8723	1	Endothelial	Low	GO_BP
GO:0090200	positive regulation of release of cytochrome c from mitochondria	1/10	21/18986	0.047619	90.4095	9.41066	0.0110085	0.0672256	0.0349705	10962	1	Endothelial	Low	GO_BP
GO:0009083	branched-chain amino acid catabolic process	1/10	22/18986	0.0454545	86.3	9.18964	0.01153	0.0672256	0.0349705	26275	1	Endothelial	Low	GO_BP
GO:0039702	viral budding via host ESCRT complex	1/10	22/18986	0.0454545	86.3	9.18964	0.01153	0.0672256	0.0349705	51652	1	Endothelial	Low	GO_BP
GO:1902774	late endosome to lysosome transport	1/10	22/18986	0.0454545	86.3	9.18964	0.01153	0.0672256	0.0349705	51652	1	Endothelial	Low	GO_BP
GO:0046599	regulation of centriole replication	1/10	23/18986	0.0434783	82.5478	8.98309	0.0120512	0.0690936	0.0359422	6491	1	Endothelial	Low	GO_BP
GO:1901673	regulation of mitotic spindle assembly	1/10	24/18986	0.0416667	79.1083	8.78949	0.0125722	0.0695954	0.0362033	51652	1	Endothelial	Low	GO_BP
GO:0043302	positive regulation of leukocyte degranulation	1/10	25/18986	0.04	75.944	8.60754	0.0130929	0.0695954	0.0362033	8723	1	Endothelial	Low	GO_BP
GO:0044090	positive regulation of vacuole organization	1/10	25/18986	0.04	75.944	8.60754	0.0130929	0.0695954	0.0362033	8723	1	Endothelial	Low	GO_BP
GO:0046755	viral budding	1/10	25/18986	0.04	75.944	8.60754	0.0130929	0.0695954	0.0362033	51652	1	Endothelial	Low	GO_BP
GO:0031468	nuclear membrane reassembly	1/10	26/18986	0.0384615	73.0231	8.43611	0.0136134	0.0695954	0.0362033	51652	1	Endothelial	Low	GO_BP
GO:0051882	mitochondrial depolarization	1/10	26/18986	0.0384615	73.0231	8.43611	0.0136134	0.0695954	0.0362033	10962	1	Endothelial	Low	GO_BP
GO:0006887	exocytosis	2/10	360/18986	0.00555556	10.5478	4.19852	0.0145898	0.0695954	0.0362033	5217/8723	2	Endothelial	Low	GO_BP
GO:0009081	branched-chain amino acid metabolic process	1/10	28/18986	0.0357143	67.8071	8.12098	0.0146537	0.0695954	0.0362033	26275	1	Endothelial	Low	GO_BP
GO:0043304	regulation of mast cell degranulation	1/10	28/18986	0.0357143	67.8071	8.12098	0.0146537	0.0695954	0.0362033	8723	1	Endothelial	Low	GO_BP
GO:0032535	regulation of cellular component size	2/10	361/18986	0.00554017	10.5186	4.1916	0.014667	0.0695954	0.0362033	51652/5217	2	Endothelial	Low	GO_BP
GO:0045787	positive regulation of cell cycle	2/10	365/18986	0.00547945	10.4033	4.16416	0.0149774	0.0695954	0.0362033	51652/6491	2	Endothelial	Low	GO_BP
GO:0001778	plasma membrane repair	1/10	29/18986	0.0344828	65.469	7.97568	0.0151734	0.0695954	0.0362033	51652	1	Endothelial	Low	GO_BP
GO:0008299	isoprenoid biosynthetic process	1/10	29/18986	0.0344828	65.469	7.97568	0.0151734	0.0695954	0.0362033	10170	1	Endothelial	Low	GO_BP
GO:0019076	viral release from host cell	1/10	29/18986	0.0344828	65.469	7.97568	0.0151734	0.0695954	0.0362033	51652	1	Endothelial	Low	GO_BP
GO:0035891	exit from host cell	1/10	29/18986	0.0344828	65.469	7.97568	0.0151734	0.0695954	0.0362033	51652	1	Endothelial	Low	GO_BP
GO:0016236	macroautophagy	2/10	372/18986	0.00537634	10.2075	4.11716	0.0155276	0.0702828	0.0365608	51652/8723	2	Endothelial	Low	GO_BP
GO:0008209	androgen metabolic process	1/10	31/18986	0.0322581	61.2452	7.70627	0.0162122	0.0714999	0.037194	10170	1	Endothelial	Low	GO_BP
GO:1900027	regulation of ruffle assembly	1/10	31/18986	0.0322581	61.2452	7.70627	0.0162122	0.0714999	0.037194	5217	1	Endothelial	Low	GO_BP
GO:0036258	multivesicular body assembly	1/10	32/18986	0.03125	59.3312	7.58104	0.0167312	0.0728548	0.0378988	51652	1	Endothelial	Low	GO_BP
GO:0036257	multivesicular body organization	1/10	33/18986	0.030303	57.5333	7.46149	0.01725	0.0732591	0.0381091	51652	1	Endothelial	Low	GO_BP
GO:0042573	retinoic acid metabolic process	1/10	33/18986	0.030303	57.5333	7.46149	0.01725	0.0732591	0.0381091	10170	1	Endothelial	Low	GO_BP
GO:0019068	virion assembly	1/10	34/18986	0.0294118	55.8412	7.3472	0.0177685	0.0736429	0.0383087	51652	1	Endothelial	Low	GO_BP
GO:1902410	mitotic cytokinetic process	1/10	34/18986	0.0294118	55.8412	7.3472	0.0177685	0.0736429	0.0383087	51652	1	Endothelial	Low	GO_BP
GO:0099010	modification of postsynaptic structure	1/10	35/18986	0.0285714	54.2457	7.23778	0.0182868	0.0748886	0.0389568	5217	1	Endothelial	Low	GO_BP
GO:0043162	ubiquitin-dependent protein catabolic process via the multivesicular body sorting pathway	1/10	37/18986	0.027027	51.3135	7.03227	0.0193226	0.0755063	0.0392781	51652	1	Endothelial	Low	GO_BP
GO:0071539	protein localization to centrosome	1/10	37/18986	0.027027	51.3135	7.03227	0.0193226	0.0755063	0.0392781	6491	1	Endothelial	Low	GO_BP
GO:0099171	presynaptic modulation of chemical synaptic transmission	1/10	37/18986	0.027027	51.3135	7.03227	0.0193226	0.0755063	0.0392781	5217	1	Endothelial	Low	GO_BP
GO:0008207	C21-steroid hormone metabolic process	1/10	38/18986	0.0263158	49.9632	6.93558	0.0198401	0.0755063	0.0392781	10170	1	Endothelial	Low	GO_BP
GO:0045324	late endosome to vacuole transport	1/10	38/18986	0.0263158	49.9632	6.93558	0.0198401	0.0755063	0.0392781	51652	1	Endothelial	Low	GO_BP
GO:1905508	protein localization to microtubule organizing center	1/10	38/18986	0.0263158	49.9632	6.93558	0.0198401	0.0755063	0.0392781	6491	1	Endothelial	Low	GO_BP
GO:0140694	non-membrane-bounded organelle assembly	2/10	425/18986	0.00470588	8.93459	3.7977	0.0199741	0.0755063	0.0392781	51652/6491	2	Endothelial	Low	GO_BP
GO:0007059	chromosome segregation	2/10	429/18986	0.004662	8.85128	3.77588	0.0203294	0.0760142	0.0395423	51652/6491	2	Endothelial	Low	GO_BP
GO:0032781	positive regulation of ATP-dependent activity	1/10	40/18986	0.025	47.465	6.75305	0.0208744	0.0763915	0.0397386	5217	1	Endothelial	Low	GO_BP
GO:0090199	regulation of release of cytochrome c from mitochondria	1/10	40/18986	0.025	47.465	6.75305	0.0208744	0.0763915	0.0397386	10962	1	Endothelial	Low	GO_BP
GO:0000578	embryonic axis specification	1/10	42/18986	0.0238095	45.2048	6.58356	0.0219078	0.0769008	0.0400035	6491	1	Endothelial	Low	GO_BP
GO:0032509	endosome transport via multivesicular body sorting pathway	1/10	42/18986	0.0238095	45.2048	6.58356	0.0219078	0.0769008	0.0400035	51652	1	Endothelial	Low	GO_BP
GO:0099563	modification of synaptic structure	1/10	42/18986	0.0238095	45.2048	6.58356	0.0219078	0.0769008	0.0400035	5217	1	Endothelial	Low	GO_BP
GO:0120033	negative regulation of plasma membrane bounded cell projection assembly	1/10	42/18986	0.0238095	45.2048	6.58356	0.0219078	0.0769008	0.0400035	5217	1	Endothelial	Low	GO_BP
GO:0007099	centriole replication	1/10	43/18986	0.0232558	44.1535	6.50322	0.0224241	0.0771389	0.0401273	6491	1	Endothelial	Low	GO_BP
GO:0045022	early endosome to late endosome transport	1/10	43/18986	0.0232558	44.1535	6.50322	0.0224241	0.0771389	0.0401273	51652	1	Endothelial	Low	GO_BP
GO:0097178	ruffle assembly	1/10	44/18986	0.0227273	43.15	6.4256	0.0229402	0.078049	0.0406008	5217	1	Endothelial	Low	GO_BP
GO:0090148	membrane fission	1/10	45/18986	0.0222222	42.1911	6.35055	0.023456	0.078049	0.0406008	51652	1	Endothelial	Low	GO_BP
GO:0043300	regulation of leukocyte degranulation	1/10	46/18986	0.0217391	41.2739	6.27792	0.0239715	0.078049	0.0406008	8723	1	Endothelial	Low	GO_BP
GO:2000300	regulation of synaptic vesicle exocytosis	1/10	46/18986	0.0217391	41.2739	6.27792	0.0239715	0.078049	0.0406008	5217	1	Endothelial	Low	GO_BP
GO:0071763	nuclear membrane organization	1/10	47/18986	0.0212766	40.3957	6.20759	0.0244869	0.078049	0.0406008	51652	1	Endothelial	Low	GO_BP
GO:1903307	positive regulation of regulated secretory pathway	1/10	47/18986	0.0212766	40.3957	6.20759	0.0244869	0.078049	0.0406008	8723	1	Endothelial	Low	GO_BP
GO:0098534	centriole assembly	1/10	48/18986	0.0208333	39.5542	6.13943	0.025002	0.078049	0.0406008	6491	1	Endothelial	Low	GO_BP
GO:0032506	cytokinetic process	1/10	49/18986	0.0204082	38.7469	6.07333	0.0255168	0.078049	0.0406008	51652	1	Endothelial	Low	GO_BP
GO:0043330	response to exogenous dsRNA	1/10	49/18986	0.0204082	38.7469	6.07333	0.0255168	0.078049	0.0406008	130132	1	Endothelial	Low	GO_BP
GO:0071985	multivesicular body sorting pathway	1/10	49/18986	0.0204082	38.7469	6.07333	0.0255168	0.078049	0.0406008	51652	1	Endothelial	Low	GO_BP
GO:0098927	vesicle-mediated transport between endosomal compartments	1/10	49/18986	0.0204082	38.7469	6.07333	0.0255168	0.078049	0.0406008	51652	1	Endothelial	Low	GO_BP
GO:2000785	regulation of autophagosome assembly	1/10	49/18986	0.0204082	38.7469	6.07333	0.0255168	0.078049	0.0406008	8723	1	Endothelial	Low	GO_BP
GO:0051656	establishment of organelle localization	2/10	488/18986	0.00409836	7.78115	3.4838	0.0258798	0.078049	0.0406008	51652/8723	2	Endothelial	Low	GO_BP
GO:0003254	regulation of membrane depolarization	1/10	50/18986	0.02	37.972	6.0092	0.0260314	0.078049	0.0406008	10962	1	Endothelial	Low	GO_BP
GO:0023061	signal release	2/10	493/18986	0.0040568	7.70223	3.46132	0.0263763	0.078049	0.0406008	5217/8723	2	Endothelial	Low	GO_BP
GO:0032467	positive regulation of cytokinesis	1/10	51/18986	0.0196078	37.2275	5.94693	0.0265457	0.078049	0.0406008	51652	1	Endothelial	Low	GO_BP
GO:0051496	positive regulation of stress fiber assembly	1/10	51/18986	0.0196078	37.2275	5.94693	0.0265457	0.078049	0.0406008	5217	1	Endothelial	Low	GO_BP
GO:0030838	positive regulation of actin filament polymerization	1/10	52/18986	0.0192308	36.5115	5.88644	0.0270598	0.0782234	0.0406915	5217	1	Endothelial	Low	GO_BP
GO:0042572	retinol metabolic process	1/10	52/18986	0.0192308	36.5115	5.88644	0.0270598	0.0782234	0.0406915	10170	1	Endothelial	Low	GO_BP
GO:0043303	mast cell degranulation	1/10	53/18986	0.0188679	35.8226	5.82764	0.0275737	0.0790446	0.0411187	8723	1	Endothelial	Low	GO_BP
GO:0001836	release of cytochrome c from mitochondria	1/10	54/18986	0.0185185	35.1593	5.77045	0.0280873	0.079197	0.0411979	10962	1	Endothelial	Low	GO_BP
GO:0033138	positive regulation of peptidyl-serine phosphorylation	1/10	54/18986	0.0185185	35.1593	5.77045	0.0280873	0.079197	0.0411979	5217	1	Endothelial	Low	GO_BP
GO:0002279	mast cell activation involved in immune response	1/10	56/18986	0.0178571	33.9036	5.66063	0.0291138	0.0796217	0.0414189	8723	1	Endothelial	Low	GO_BP
GO:0002448	mast cell mediated immunity	1/10	56/18986	0.0178571	33.9036	5.66063	0.0291138	0.0796217	0.0414189	8723	1	Endothelial	Low	GO_BP
GO:1900087	positive regulation of G1/S transition of mitotic cell cycle	1/10	56/18986	0.0178571	33.9036	5.66063	0.0291138	0.0796217	0.0414189	6491	1	Endothelial	Low	GO_BP
GO:0002886	regulation of myeloid leukocyte mediated immunity	1/10	57/18986	0.0175439	33.3088	5.60786	0.0296267	0.0796217	0.0414189	8723	1	Endothelial	Low	GO_BP
GO:0031529	ruffle organization	1/10	57/18986	0.0175439	33.3088	5.60786	0.0296267	0.0796217	0.0414189	5217	1	Endothelial	Low	GO_BP
GO:0043331	response to dsRNA	1/10	57/18986	0.0175439	33.3088	5.60786	0.0296267	0.0796217	0.0414189	130132	1	Endothelial	Low	GO_BP
GO:0006998	nuclear envelope organization	1/10	58/18986	0.0172414	32.7345	5.55643	0.0301393	0.0797533	0.0414873	51652	1	Endothelial	Low	GO_BP
GO:0072698	protein localization to microtubule cytoskeleton	1/10	58/18986	0.0172414	32.7345	5.55643	0.0301393	0.0797533	0.0414873	6491	1	Endothelial	Low	GO_BP
GO:0044088	regulation of vacuole organization	1/10	60/18986	0.0166667	31.6433	5.45739	0.0311639	0.0812149	0.0422477	8723	1	Endothelial	Low	GO_BP
GO:0099172	presynapse organization	1/10	60/18986	0.0166667	31.6433	5.45739	0.0311639	0.0812149	0.0422477	5217	1	Endothelial	Low	GO_BP
GO:0032233	positive regulation of actin filament bundle assembly	1/10	61/18986	0.0163934	31.1246	5.40967	0.0316758	0.0819283	0.0426188	5217	1	Endothelial	Low	GO_BP
GO:0007080	mitotic metaphase chromosome alignment	1/10	63/18986	0.015873	30.1365	5.3176	0.0326989	0.0821052	0.0427108	51652	1	Endothelial	Low	GO_BP
GO:0043462	regulation of ATP-dependent activity	1/10	63/18986	0.015873	30.1365	5.3176	0.0326989	0.0821052	0.0427108	5217	1	Endothelial	Low	GO_BP
GO:0071709	membrane assembly	1/10	63/18986	0.015873	30.1365	5.3176	0.0326989	0.0821052	0.0427108	51652	1	Endothelial	Low	GO_BP
GO:0097352	autophagosome maturation	1/10	63/18986	0.015873	30.1365	5.3176	0.0326989	0.0821052	0.0427108	51652	1	Endothelial	Low	GO_BP
GO:0030837	negative regulation of actin filament polymerization	1/10	65/18986	0.0153846	29.2092	5.22972	0.033721	0.0840581	0.0437267	5217	1	Endothelial	Low	GO_BP
GO:0001947	heart looping	1/10	66/18986	0.0151515	28.7667	5.18726	0.0342317	0.0841121	0.0437548	6491	1	Endothelial	Low	GO_BP
GO:0044380	protein localization to cytoskeleton	1/10	66/18986	0.0151515	28.7667	5.18726	0.0342317	0.0841121	0.0437548	6491	1	Endothelial	Low	GO_BP
GO:0010632	regulation of epithelial cell migration	1/10	69/18986	0.0144928	27.5159	5.06534	0.0357623	0.0860295	0.0447522	5217	1	Endothelial	Low	GO_BP
GO:0045576	mast cell activation	1/10	69/18986	0.0144928	27.5159	5.06534	0.0357623	0.0860295	0.0447522	8723	1	Endothelial	Low	GO_BP
GO:0071300	cellular response to retinoic acid	1/10	69/18986	0.0144928	27.5159	5.06534	0.0357623	0.0860295	0.0447522	7584	1	Endothelial	Low	GO_BP
GO:0044091	membrane biogenesis	1/10	70/18986	0.0142857	27.1229	5.02641	0.036272	0.0860737	0.0447752	51652	1	Endothelial	Low	GO_BP
GO:0008333	endosome to lysosome transport	1/10	71/18986	0.0140845	26.7408	4.98829	0.0367815	0.0860737	0.0447752	51652	1	Endothelial	Low	GO_BP
GO:0061371	determination of heart left/right asymmetry	1/10	71/18986	0.0140845	26.7408	4.98829	0.0367815	0.0860737	0.0447752	6491	1	Endothelial	Low	GO_BP
GO:1902808	positive regulation of cell cycle G1/S phase transition	1/10	71/18986	0.0140845	26.7408	4.98829	0.0367815	0.0860737	0.0447752	6491	1	Endothelial	Low	GO_BP
GO:0003143	embryonic heart tube morphogenesis	1/10	72/18986	0.0138889	26.3694	4.95095	0.0372907	0.0866757	0.0450883	6491	1	Endothelial	Low	GO_BP
GO:0051881	regulation of mitochondrial membrane potential	1/10	73/18986	0.0136986	26.0082	4.91436	0.0377997	0.0872691	0.045397	10962	1	Endothelial	Low	GO_BP
GO:0090307	mitotic spindle assembly	1/10	76/18986	0.0131579	24.9816	4.80886	0.0393252	0.0901489	0.0468951	51652	1	Endothelial	Low	GO_BP
GO:0009880	embryonic pattern specification	1/10	77/18986	0.012987	24.6571	4.77503	0.0398333	0.0901489	0.0468951	6491	1	Endothelial	Low	GO_BP
GO:0033135	regulation of peptidyl-serine phosphorylation	1/10	77/18986	0.012987	24.6571	4.77503	0.0398333	0.0901489	0.0468951	5217	1	Endothelial	Low	GO_BP
GO:0032272	negative regulation of protein polymerization	1/10	80/18986	0.0125	23.7325	4.6773	0.0413559	0.0923131	0.0480209	5217	1	Endothelial	Low	GO_BP
GO:0043299	leukocyte degranulation	1/10	81/18986	0.0123457	23.4395	4.64591	0.0418629	0.0923131	0.0480209	8723	1	Endothelial	Low	GO_BP
GO:0045921	positive regulation of exocytosis	1/10	81/18986	0.0123457	23.4395	4.64591	0.0418629	0.0923131	0.0480209	8723	1	Endothelial	Low	GO_BP
GO:0046928	regulation of neurotransmitter secretion	1/10	81/18986	0.0123457	23.4395	4.64591	0.0418629	0.0923131	0.0480209	5217	1	Endothelial	Low	GO_BP
GO:0001843	neural tube closure	1/10	82/18986	0.0121951	23.1537	4.61507	0.0423698	0.0928356	0.0482927	6491	1	Endothelial	Low	GO_BP
GO:0060606	tube closure	1/10	83/18986	0.0120482	22.8747	4.58478	0.0428763	0.093351	0.0485608	6491	1	Endothelial	Low	GO_BP
GO:0001523	retinoid metabolic process	1/10	84/18986	0.0119048	22.6024	4.55502	0.0433827	0.0938593	0.0488252	10170	1	Endothelial	Low	GO_BP
GO:0032418	lysosome localization	1/10	85/18986	0.0117647	22.3365	4.52577	0.0438888	0.09427	0.0490389	8723	1	Endothelial	Low	GO_BP
GO:0035050	embryonic heart tube development	1/10	86/18986	0.0116279	22.0767	4.49702	0.0443946	0.09427	0.0490389	6491	1	Endothelial	Low	GO_BP
GO:1990849	vacuolar localization	1/10	86/18986	0.0116279	22.0767	4.49702	0.0443946	0.09427	0.0490389	8723	1	Endothelial	Low	GO_BP
GO:0014020	primary neural tube formation	1/10	87/18986	0.0114943	21.823	4.46875	0.0449002	0.0947587	0.0492931	6491	1	Endothelial	Low	GO_BP
GO:0016101	diterpenoid metabolic process	1/10	89/18986	0.011236	21.3326	4.41361	0.0459107	0.0963005	0.0500951	10170	1	Endothelial	Low	GO_BP
GO:0032456	endocytic recycling	1/10	90/18986	0.0111111	21.0956	4.38671	0.0464156	0.0967695	0.0503391	8723	1	Endothelial	Low	GO_BP
GO:0032273	positive regulation of protein polymerization	1/10	92/18986	0.0108696	20.637	4.3342	0.0474247	0.0972486	0.0505883	5217	1	Endothelial	Low	GO_BP
GO:0140029	exocytic process	1/10	92/18986	0.0108696	20.637	4.3342	0.0474247	0.0972486	0.0505883	8723	1	Endothelial	Low	GO_BP
GO:0000281	mitotic cytokinesis	1/10	94/18986	0.0106383	20.1979	4.28332	0.0484328	0.0972486	0.0505883	51652	1	Endothelial	Low	GO_BP
GO:0001841	neural tube formation	1/10	94/18986	0.0106383	20.1979	4.28332	0.0484328	0.0972486	0.0505883	6491	1	Endothelial	Low	GO_BP
GO:0016239	positive regulation of macroautophagy	1/10	95/18986	0.0105263	19.9853	4.25847	0.0489365	0.0972486	0.0505883	8723	1	Endothelial	Low	GO_BP
GO:0032465	regulation of cytokinesis	1/10	95/18986	0.0105263	19.9853	4.25847	0.0489365	0.0972486	0.0505883	51652	1	Endothelial	Low	GO_BP
GO:0051492	regulation of stress fiber assembly	1/10	95/18986	0.0105263	19.9853	4.25847	0.0489365	0.0972486	0.0505883	5217	1	Endothelial	Low	GO_BP
GO:0010631	epithelial cell migration	1/10	97/18986	0.0103093	19.5732	4.20989	0.0499431	0.0972486	0.0505883	5217	1	Endothelial	Low	GO_BP
GO:0051899	membrane depolarization	1/10	97/18986	0.0103093	19.5732	4.20989	0.0499431	0.0972486	0.0505883	10962	1	Endothelial	Low	GO_BP
GO:0002275	myeloid cell activation involved in immune response	1/10	98/18986	0.0102041	19.3735	4.18614	0.0504461	0.0972486	0.0505883	8723	1	Endothelial	Low	GO_BP
GO:1901606	alpha-amino acid catabolic process	1/10	98/18986	0.0102041	19.3735	4.18614	0.0504461	0.0972486	0.0505883	26275	1	Endothelial	Low	GO_BP
GO:0007032	endosome organization	1/10	99/18986	0.010101	19.1778	4.16275	0.0509488	0.0972486	0.0505883	51652	1	Endothelial	Low	GO_BP
GO:0009798	axis specification	1/10	99/18986	0.010101	19.1778	4.16275	0.0509488	0.0972486	0.0505883	6491	1	Endothelial	Low	GO_BP
GO:0051588	regulation of neurotransmitter transport	1/10	99/18986	0.010101	19.1778	4.16275	0.0509488	0.0972486	0.0505883	5217	1	Endothelial	Low	GO_BP
GO:0051781	positive regulation of cell division	1/10	99/18986	0.010101	19.1778	4.16275	0.0509488	0.0972486	0.0505883	51652	1	Endothelial	Low	GO_BP
GO:0006721	terpenoid metabolic process	1/10	100/18986	0.01	18.986	4.13969	0.0514513	0.0972486	0.0505883	10170	1	Endothelial	Low	GO_BP
GO:0090132	epithelium migration	1/10	100/18986	0.01	18.986	4.13969	0.0514513	0.0972486	0.0505883	5217	1	Endothelial	Low	GO_BP
GO:0016079	synaptic vesicle exocytosis	1/10	102/18986	0.00980392	18.6137	4.09456	0.0524556	0.098472	0.0512247	5217	1	Endothelial	Low	GO_BP
GO:0034308	primary alcohol metabolic process	1/10	103/18986	0.00970874	18.433	4.07248	0.0529573	0.098472	0.0512247	10170	1	Endothelial	Low	GO_BP
GO:0051310	metaphase chromosome alignment	1/10	103/18986	0.00970874	18.433	4.07248	0.0529573	0.098472	0.0512247	51652	1	Endothelial	Low	GO_BP
GO:0090130	tissue migration	1/10	105/18986	0.00952381	18.0819	4.02922	0.0539601	0.0989892	0.0514938	5217	1	Endothelial	Low	GO_BP
GO:1901992	positive regulation of mitotic cell cycle phase transition	1/10	105/18986	0.00952381	18.0819	4.02922	0.0539601	0.0989892	0.0514938	6491	1	Endothelial	Low	GO_BP
GO:0110020	regulation of actomyosin structure organization	1/10	106/18986	0.00943396	17.9113	4.00804	0.0544612	0.0989892	0.0514938	5217	1	Endothelial	Low	GO_BP
GO:0002532	production of molecular mediator involved in inflammatory response	1/10	107/18986	0.00934579	17.7439	3.98715	0.054962	0.0989892	0.0514938	8723	1	Endothelial	Low	GO_BP
GO:0032231	regulation of actin filament bundle assembly	1/10	107/18986	0.00934579	17.7439	3.98715	0.054962	0.0989892	0.0514938	5217	1	Endothelial	Low	GO_BP
GO:0032526	response to retinoic acid	1/10	107/18986	0.00934579	17.7439	3.98715	0.054962	0.0989892	0.0514938	7584	1	Endothelial	Low	GO_BP
GO:0008637	apoptotic mitochondrial changes	1/10	108/18986	0.00925926	17.5796	3.96654	0.0554626	0.0993705	0.0516921	10962	1	Endothelial	Low	GO_BP
GO:0009063	amino acid catabolic process	1/10	111/18986	0.00900901	17.1045	3.90632	0.0569629	0.100341	0.0521968	26275	1	Endothelial	Low	GO_BP
GO:0007040	lysosome organization	1/10	112/18986	0.00892857	16.9518	3.88677	0.0574625	0.100341	0.0521968	51652	1	Endothelial	Low	GO_BP
GO:0030038	contractile actin filament bundle assembly	1/10	112/18986	0.00892857	16.9518	3.88677	0.0574625	0.100341	0.0521968	5217	1	Endothelial	Low	GO_BP
GO:0043149	stress fiber assembly	1/10	112/18986	0.00892857	16.9518	3.88677	0.0574625	0.100341	0.0521968	5217	1	Endothelial	Low	GO_BP
GO:0080171	lytic vacuole organization	1/10	112/18986	0.00892857	16.9518	3.88677	0.0574625	0.100341	0.0521968	51652	1	Endothelial	Low	GO_BP
GO:0010821	regulation of mitochondrion organization	1/10	114/18986	0.00877193	16.6544	3.84842	0.058461	0.101411	0.0527536	10962	1	Endothelial	Low	GO_BP
GO:0001838	embryonic epithelial tube formation	1/10	115/18986	0.00869565	16.5096	3.82961	0.05896	0.101411	0.0527536	6491	1	Endothelial	Low	GO_BP
GO:0051303	establishment of chromosome localization	1/10	115/18986	0.00869565	16.5096	3.82961	0.05896	0.101411	0.0527536	51652	1	Endothelial	Low	GO_BP
GO:0002444	myeloid leukocyte mediated immunity	1/10	116/18986	0.00862069	16.3672	3.81103	0.0594586	0.10176	0.0529351	8723	1	Endothelial	Low	GO_BP
GO:0000045	autophagosome assembly	1/10	120/18986	0.00833333	15.8217	3.73896	0.0614509	0.104134	0.0541699	8723	1	Endothelial	Low	GO_BP
GO:0006720	isoprenoid metabolic process	1/10	120/18986	0.00833333	15.8217	3.73896	0.0614509	0.104134	0.0541699	10170	1	Endothelial	Low	GO_BP
GO:0050000	chromosome localization	1/10	123/18986	0.00813008	15.4358	3.68714	0.0629427	0.105621	0.0549435	51652	1	Endothelial	Low	GO_BP
GO:0061640	cytoskeleton-dependent cytokinesis	1/10	123/18986	0.00813008	15.4358	3.68714	0.0629427	0.105621	0.0549435	51652	1	Endothelial	Low	GO_BP
GO:1901989	positive regulation of cell cycle phase transition	1/10	125/18986	0.008	15.1888	3.6536	0.063936	0.106767	0.0555397	6491	1	Endothelial	Low	GO_BP
GO:1905037	autophagosome organization	1/10	127/18986	0.00787402	14.9496	3.62082	0.0649283	0.107684	0.0560166	8723	1	Endothelial	Low	GO_BP
GO:0006906	vesicle fusion	1/10	128/18986	0.0078125	14.8328	3.60471	0.0654241	0.107684	0.0560166	51652	1	Endothelial	Low	GO_BP
GO:0072175	epithelial tube formation	1/10	128/18986	0.0078125	14.8328	3.60471	0.0654241	0.107684	0.0560166	6491	1	Endothelial	Low	GO_BP
GO:0090174	organelle membrane fusion	1/10	130/18986	0.00769231	14.6046	3.57303	0.0664151	0.108794	0.0565943	51652	1	Endothelial	Low	GO_BP
GO:0030833	regulation of actin filament polymerization	1/10	135/18986	0.00740741	14.0637	3.49679	0.0688883	0.112054	0.05829	5217	1	Endothelial	Low	GO_BP
GO:0007041	lysosomal transport	1/10	136/18986	0.00735294	13.9603	3.48202	0.0693822	0.112054	0.05829	51652	1	Endothelial	Low	GO_BP
GO:0045931	positive regulation of mitotic cell cycle	1/10	136/18986	0.00735294	13.9603	3.48202	0.0693822	0.112054	0.05829	6491	1	Endothelial	Low	GO_BP
GO:0007368	determination of left/right symmetry	1/10	137/18986	0.00729927	13.8584	3.46742	0.0698759	0.112324	0.0584304	6491	1	Endothelial	Low	GO_BP
GO:0035148	tube formation	1/10	142/18986	0.00704225	13.3704	3.39661	0.0723409	0.115745	0.0602103	6491	1	Endothelial	Low	GO_BP
GO:0016331	morphogenesis of embryonic epithelium	1/10	143/18986	0.00699301	13.2769	3.38287	0.0728331	0.115906	0.0602939	6491	1	Endothelial	Low	GO_BP
GO:0060972	left/right pattern formation	1/10	144/18986	0.00694444	13.1847	3.36927	0.0733252	0.115906	0.0602939	6491	1	Endothelial	Low	GO_BP
GO:0007269	neurotransmitter secretion	1/10	146/18986	0.00684932	13.0041	3.34248	0.0743086	0.115906	0.0602939	5217	1	Endothelial	Low	GO_BP
GO:0099643	signal release from synapse	1/10	146/18986	0.00684932	13.0041	3.34248	0.0743086	0.115906	0.0602939	5217	1	Endothelial	Low	GO_BP
GO:0009799	specification of symmetry	1/10	147/18986	0.00680272	12.9156	3.32928	0.0747999	0.115906	0.0602939	6491	1	Endothelial	Low	GO_BP
GO:0009855	determination of bilateral symmetry	1/10	147/18986	0.00680272	12.9156	3.32928	0.0747999	0.115906	0.0602939	6491	1	Endothelial	Low	GO_BP
GO:0046887	positive regulation of hormone secretion	1/10	147/18986	0.00680272	12.9156	3.32928	0.0747999	0.115906	0.0602939	8723	1	Endothelial	Low	GO_BP
GO:0007224	smoothened signaling pathway	1/10	148/18986	0.00675676	12.8284	3.31621	0.075291	0.116144	0.0604176	6491	1	Endothelial	Low	GO_BP
GO:0021915	neural tube development	1/10	151/18986	0.00662252	12.5735	3.27773	0.0767629	0.117813	0.061286	6491	1	Endothelial	Low	GO_BP
GO:0031333	negative regulation of protein-containing complex assembly	1/10	152/18986	0.00657895	12.4908	3.26515	0.0772531	0.117813	0.061286	5217	1	Endothelial	Low	GO_BP
GO:0006997	nucleus organization	1/10	153/18986	0.00653595	12.4092	3.25269	0.0777431	0.117813	0.061286	51652	1	Endothelial	Low	GO_BP
GO:0008064	regulation of actin polymerization or depolymerization	1/10	153/18986	0.00653595	12.4092	3.25269	0.0777431	0.117813	0.061286	5217	1	Endothelial	Low	GO_BP
GO:0030832	regulation of actin filament length	1/10	156/18986	0.00641026	12.1705	3.21598	0.0792115	0.119512	0.0621697	5217	1	Endothelial	Low	GO_BP
GO:0098876	vesicle-mediated transport to the plasma membrane	1/10	157/18986	0.00636943	12.093	3.20397	0.0797005	0.119725	0.0622803	8723	1	Endothelial	Low	GO_BP
GO:0035264	multicellular organism growth	1/10	158/18986	0.00632911	12.0165	3.19206	0.0801892	0.119935	0.0623898	6491	1	Endothelial	Low	GO_BP
GO:0018105	peptidyl-serine phosphorylation	1/10	159/18986	0.00628931	11.9409	3.18026	0.0806778	0.120144	0.0624982	5217	1	Endothelial	Low	GO_BP
GO:0050729	positive regulation of inflammatory response	1/10	162/18986	0.00617284	11.7198	3.1455	0.082142	0.121153	0.0630235	8723	1	Endothelial	Low	GO_BP
GO:0120254	olefinic compound metabolic process	1/10	163/18986	0.00613497	11.6479	3.13411	0.0826296	0.121153	0.0630235	10170	1	Endothelial	Low	GO_BP
GO:0050657	nucleic acid transport	1/10	164/18986	0.00609756	11.5768	3.12282	0.0831169	0.121153	0.0630235	130132	1	Endothelial	Low	GO_BP
GO:0050658	RNA transport	1/10	164/18986	0.00609756	11.5768	3.12282	0.0831169	0.121153	0.0630235	130132	1	Endothelial	Low	GO_BP
GO:0051017	actin filament bundle assembly	1/10	164/18986	0.00609756	11.5768	3.12282	0.0831169	0.121153	0.0630235	5217	1	Endothelial	Low	GO_BP
GO:0010508	positive regulation of autophagy	1/10	166/18986	0.0060241	11.4373	3.10054	0.084091	0.121419	0.0631618	8723	1	Endothelial	Low	GO_BP
GO:0030041	actin filament polymerization	1/10	167/18986	0.00598802	11.3689	3.08954	0.0845776	0.121419	0.0631618	5217	1	Endothelial	Low	GO_BP
GO:0051236	establishment of RNA localization	1/10	167/18986	0.00598802	11.3689	3.08954	0.0845776	0.121419	0.0631618	130132	1	Endothelial	Low	GO_BP
GO:0051494	negative regulation of cytoskeleton organization	1/10	168/18986	0.00595238	11.3012	3.07864	0.0850641	0.121419	0.0631618	5217	1	Endothelial	Low	GO_BP
GO:0061572	actin filament bundle organization	1/10	168/18986	0.00595238	11.3012	3.07864	0.0850641	0.121419	0.0631618	5217	1	Endothelial	Low	GO_BP
GO:0018209	peptidyl-serine modification	1/10	171/18986	0.00584795	11.1029	3.04646	0.086522	0.122348	0.0636447	5217	1	Endothelial	Low	GO_BP
GO:0048284	organelle fusion	1/10	172/18986	0.00581395	11.0384	3.03592	0.0870075	0.122348	0.0636447	51652	1	Endothelial	Low	GO_BP
GO:0007009	plasma membrane organization	1/10	173/18986	0.00578035	10.9746	3.02546	0.0874928	0.122348	0.0636447	51652	1	Endothelial	Low	GO_BP
GO:0007034	vacuolar transport	1/10	173/18986	0.00578035	10.9746	3.02546	0.0874928	0.122348	0.0636447	51652	1	Endothelial	Low	GO_BP
GO:1902904	negative regulation of supramolecular fiber organization	1/10	173/18986	0.00578035	10.9746	3.02546	0.0874928	0.122348	0.0636447	5217	1	Endothelial	Low	GO_BP
GO:1902905	positive regulation of supramolecular fiber organization	1/10	177/18986	0.00564972	10.7266	2.98446	0.0894315	0.124552	0.0647916	5217	1	Endothelial	Low	GO_BP
GO:0031345	negative regulation of cell projection organization	1/10	188/18986	0.00531915	10.0989	2.87817	0.094744	0.131419	0.0683637	5217	1	Endothelial	Low	GO_BP
GO:0051302	regulation of cell division	1/10	190/18986	0.00526316	9.99263	2.85979	0.095707	0.131439	0.0683741	51652	1	Endothelial	Low	GO_BP
GO:0016241	regulation of macroautophagy	1/10	191/18986	0.0052356	9.94031	2.8507	0.0961881	0.131439	0.0683741	8723	1	Endothelial	Low	GO_BP
GO:2000045	regulation of G1/S transition of mitotic cell cycle	1/10	191/18986	0.0052356	9.94031	2.8507	0.0961881	0.131439	0.0683741	6491	1	Endothelial	Low	GO_BP
GO:0000910	cytokinesis	1/10	192/18986	0.00520833	9.88854	2.84168	0.0966689	0.131439	0.0683741	51652	1	Endothelial	Low	GO_BP
GO:0061025	membrane fusion	1/10	192/18986	0.00520833	9.88854	2.84168	0.0966689	0.131439	0.0683741	51652	1	Endothelial	Low	GO_BP
GO:0000070	mitotic sister chromatid segregation	1/10	194/18986	0.00515464	9.7866	2.82383	0.09763	0.132223	0.068782	51652	1	Endothelial	Low	GO_BP
GO:0008154	actin polymerization or depolymerization	1/10	196/18986	0.00510204	9.68673	2.80624	0.0985902	0.133	0.0691861	5217	1	Endothelial	Low	GO_BP
GO:0031334	positive regulation of protein-containing complex assembly	1/10	200/18986	0.005	9.493	2.7718	0.100508	0.135057	0.0702562	5217	1	Endothelial	Low	GO_BP
GO:0051701	biological process involved in interaction with host	1/10	204/18986	0.00490196	9.30686	2.73832	0.102422	0.137093	0.0713154	51652	1	Endothelial	Low	GO_BP
GO:0120032	regulation of plasma membrane bounded cell projection assembly	1/10	205/18986	0.00487805	9.26146	2.73009	0.102899	0.137199	0.0713705	5217	1	Endothelial	Low	GO_BP
GO:0032271	regulation of protein polymerization	1/10	207/18986	0.00483092	9.17198	2.71381	0.103855	0.137408	0.0714788	5217	1	Endothelial	Low	GO_BP
GO:0060491	regulation of cell projection assembly	1/10	207/18986	0.00483092	9.17198	2.71381	0.103855	0.137408	0.0714788	5217	1	Endothelial	Low	GO_BP
GO:0006836	neurotransmitter transport	1/10	209/18986	0.00478469	9.08421	2.69774	0.104809	0.137611	0.0715849	5217	1	Endothelial	Low	GO_BP
GO:1901605	alpha-amino acid metabolic process	1/10	209/18986	0.00478469	9.08421	2.69774	0.104809	0.137611	0.0715849	26275	1	Endothelial	Low	GO_BP
GO:0031032	actomyosin structure organization	1/10	216/18986	0.00462963	8.78981	2.64317	0.108141	0.141447	0.0735802	5217	1	Endothelial	Low	GO_BP
GO:1902806	regulation of cell cycle G1/S phase transition	1/10	220/18986	0.00454545	8.63	2.61308	0.11004	0.143386	0.0745888	6491	1	Endothelial	Low	GO_BP
GO:0099504	synaptic vesicle cycle	1/10	222/18986	0.0045045	8.55225	2.59832	0.110989	0.144076	0.0749477	5217	1	Endothelial	Low	GO_BP
GO:0072330	monocarboxylic acid biosynthetic process	1/10	224/18986	0.00446429	8.47589	2.58375	0.111936	0.144759	0.0753032	10170	1	Endothelial	Low	GO_BP
GO:0022618	protein-RNA complex assembly	1/10	225/18986	0.00444444	8.43822	2.57653	0.112409	0.144827	0.0753384	55164	1	Endothelial	Low	GO_BP
GO:0071826	protein-RNA complex organization	1/10	234/18986	0.0042735	8.11368	2.51351	0.116659	0.148731	0.0773691	55164	1	Endothelial	Low	GO_BP
GO:0000819	sister chromatid segregation	1/10	235/18986	0.00425532	8.07915	2.50672	0.11713	0.148731	0.0773691	51652	1	Endothelial	Low	GO_BP
GO:0031331	positive regulation of cellular catabolic process	1/10	235/18986	0.00425532	8.07915	2.50672	0.11713	0.148731	0.0773691	8723	1	Endothelial	Low	GO_BP
GO:0050821	protein stabilization	1/10	236/18986	0.00423729	8.04492	2.49997	0.117601	0.148731	0.0773691	5217	1	Endothelial	Low	GO_BP
GO:0097191	extrinsic apoptotic signaling pathway	1/10	236/18986	0.00423729	8.04492	2.49997	0.117601	0.148731	0.0773691	10962	1	Endothelial	Low	GO_BP
GO:0042180	cellular ketone metabolic process	1/10	237/18986	0.00421941	8.01097	2.49325	0.118072	0.148779	0.0773942	10170	1	Endothelial	Low	GO_BP
GO:0015931	nucleobase-containing compound transport	1/10	239/18986	0.0041841	7.94393	2.47994	0.119012	0.149417	0.077726	130132	1	Endothelial	Low	GO_BP
GO:0001667	ameboidal-type cell migration	1/10	241/18986	0.00414938	7.87801	2.46679	0.119952	0.149505	0.077772	5217	1	Endothelial	Low	GO_BP
GO:0042445	hormone metabolic process	1/10	241/18986	0.00414938	7.87801	2.46679	0.119952	0.149505	0.077772	10170	1	Endothelial	Low	GO_BP
GO:0002274	myeloid leukocyte activation	1/10	247/18986	0.00404858	7.68664	2.42821	0.122765	0.15246	0.0793088	8723	1	Endothelial	Low	GO_BP
GO:0016054	organic acid catabolic process	1/10	249/18986	0.00401606	7.6249	2.41564	0.123701	0.152521	0.0793406	26275	1	Endothelial	Low	GO_BP
GO:0046395	carboxylic acid catabolic process	1/10	249/18986	0.00401606	7.6249	2.41564	0.123701	0.152521	0.0793406	26275	1	Endothelial	Low	GO_BP
GO:0000082	G1/S transition of mitotic cell cycle	1/10	256/18986	0.00390625	7.41641	2.37272	0.12697	0.155472	0.0808757	6491	1	Endothelial	Low	GO_BP
GO:0002703	regulation of leukocyte mediated immunity	1/10	258/18986	0.00387597	7.35891	2.36075	0.127902	0.155472	0.0808757	8723	1	Endothelial	Low	GO_BP
GO:0032984	protein-containing complex disassembly	1/10	258/18986	0.00387597	7.35891	2.36075	0.127902	0.155472	0.0808757	51652	1	Endothelial	Low	GO_BP
GO:0099003	vesicle-mediated transport in synapse	1/10	258/18986	0.00387597	7.35891	2.36075	0.127902	0.155472	0.0808757	5217	1	Endothelial	Low	GO_BP
GO:0046883	regulation of hormone secretion	1/10	261/18986	0.00383142	7.27433	2.34304	0.129299	0.156615	0.0814707	8723	1	Endothelial	Low	GO_BP
GO:0002699	positive regulation of immune effector process	1/10	272/18986	0.00367647	6.98015	2.28043	0.134401	0.16164	0.0840843	8723	1	Endothelial	Low	GO_BP
GO:0032386	regulation of intracellular transport	1/10	272/18986	0.00367647	6.98015	2.28043	0.134401	0.16164	0.0840843	51652	1	Endothelial	Low	GO_BP
GO:0110053	regulation of actin filament organization	1/10	273/18986	0.003663	6.95458	2.27491	0.134864	0.16164	0.0840843	5217	1	Endothelial	Low	GO_BP
GO:0003007	heart morphogenesis	1/10	274/18986	0.00364964	6.9292	2.26942	0.135326	0.16164	0.0840843	6491	1	Endothelial	Low	GO_BP
GO:0140014	mitotic nuclear division	1/10	282/18986	0.0035461	6.73262	2.22645	0.139017	0.165473	0.0860785	51652	1	Endothelial	Low	GO_BP
GO:0044843	cell cycle G1/S phase transition	1/10	287/18986	0.00348432	6.61533	2.20044	0.141316	0.16763	0.0872006	6491	1	Endothelial	Low	GO_BP
GO:0006520	amino acid metabolic process	1/10	289/18986	0.00346021	6.56955	2.19021	0.142234	0.16814	0.0874656	26275	1	Endothelial	Low	GO_BP
GO:1903532	positive regulation of secretion by cell	1/10	298/18986	0.0033557	6.37114	2.14534	0.146355	0.172419	0.0896915	8723	1	Endothelial	Low	GO_BP
GO:0048562	embryonic organ morphogenesis	1/10	300/18986	0.00333333	6.32867	2.13562	0.147269	0.172903	0.0899432	6491	1	Endothelial	Low	GO_BP
GO:0002366	leukocyte activation involved in immune response	1/10	315/18986	0.0031746	6.0273	2.06542	0.154091	0.180297	0.0937897	8723	1	Endothelial	Low	GO_BP
GO:0002263	cell activation involved in immune response	1/10	319/18986	0.0031348	5.95172	2.04747	0.155902	0.180755	0.094028	8723	1	Endothelial	Low	GO_BP
GO:0046879	hormone secretion	1/10	319/18986	0.0031348	5.95172	2.04747	0.155902	0.180755	0.094028	8723	1	Endothelial	Low	GO_BP
GO:0051607	defense response to virus	1/10	320/18986	0.003125	5.93313	2.04303	0.156354	0.180755	0.094028	51652	1	Endothelial	Low	GO_BP
GO:0044403	biological process involved in symbiotic interaction	1/10	322/18986	0.00310559	5.89627	2.0342	0.157258	0.180755	0.094028	51652	1	Endothelial	Low	GO_BP
GO:0051047	positive regulation of secretion	1/10	322/18986	0.00310559	5.89627	2.0342	0.157258	0.180755	0.094028	8723	1	Endothelial	Low	GO_BP
GO:0019058	viral life cycle	1/10	323/18986	0.00309598	5.87802	2.02982	0.157709	0.180755	0.094028	51652	1	Endothelial	Low	GO_BP
GO:0098813	nuclear chromosome segregation	1/10	324/18986	0.00308642	5.85988	2.02545	0.158161	0.180755	0.094028	51652	1	Endothelial	Low	GO_BP
GO:0097193	intrinsic apoptotic signaling pathway	1/10	327/18986	0.0030581	5.80612	2.01246	0.159513	0.181697	0.0945182	10962	1	Endothelial	Low	GO_BP
GO:0009914	hormone transport	1/10	330/18986	0.0030303	5.75333	1.99963	0.160864	0.181941	0.0946449	8723	1	Endothelial	Low	GO_BP
GO:0046394	carboxylic acid biosynthetic process	1/10	331/18986	0.00302115	5.73595	1.99538	0.161314	0.181941	0.0946449	10170	1	Endothelial	Low	GO_BP
GO:0060562	epithelial tube morphogenesis	1/10	331/18986	0.00302115	5.73595	1.99538	0.161314	0.181941	0.0946449	6491	1	Endothelial	Low	GO_BP
GO:0008202	steroid metabolic process	1/10	334/18986	0.00299401	5.68443	1.98276	0.162662	0.182266	0.0948141	10170	1	Endothelial	Low	GO_BP
GO:0016053	organic acid biosynthetic process	1/10	334/18986	0.00299401	5.68443	1.98276	0.162662	0.182266	0.0948141	10170	1	Endothelial	Low	GO_BP
GO:0032956	regulation of actin cytoskeleton organization	1/10	352/18986	0.00284091	5.39375	1.9101	0.170709	0.190663	0.0991819	5217	1	Endothelial	Low	GO_BP
GO:0006066	alcohol metabolic process	1/10	363/18986	0.00275482	5.2303	1.86811	0.175593	0.195482	0.101689	10170	1	Endothelial	Low	GO_BP
GO:1901990	regulation of mitotic cell cycle phase transition	1/10	368/18986	0.00271739	5.15924	1.84958	0.177804	0.197306	0.102638	6491	1	Endothelial	Low	GO_BP
GO:0010639	negative regulation of organelle organization	1/10	371/18986	0.00269542	5.11752	1.83863	0.179129	0.198136	0.103069	5217	1	Endothelial	Low	GO_BP
GO:0010506	regulation of autophagy	1/10	373/18986	0.00268097	5.09008	1.83139	0.18001	0.198473	0.103245	8723	1	Endothelial	Low	GO_BP
GO:0044282	small molecule catabolic process	1/10	375/18986	0.00266667	5.06293	1.8242	0.180891	0.198807	0.103419	26275	1	Endothelial	Low	GO_BP
GO:0030336	negative regulation of cell migration	1/10	383/18986	0.00261097	4.95718	1.79596	0.184406	0.202025	0.105092	5217	1	Endothelial	Low	GO_BP
GO:0016050	vesicle organization	1/10	386/18986	0.00259067	4.91865	1.78557	0.185721	0.202654	0.10542	51652	1	Endothelial	Low	GO_BP
GO:0031647	regulation of protein stability	1/10	387/18986	0.00258398	4.90594	1.78213	0.186159	0.202654	0.10542	5217	1	Endothelial	Low	GO_BP
GO:0032970	regulation of actin filament-based process	1/10	395/18986	0.00253165	4.80658	1.75503	0.189653	0.205807	0.10706	5217	1	Endothelial	Low	GO_BP
GO:2000146	negative regulation of cell motility	1/10	398/18986	0.00251256	4.77035	1.74506	0.19096	0.206573	0.107459	5217	1	Endothelial	Low	GO_BP
GO:1902903	regulation of supramolecular fiber organization	1/10	400/18986	0.0025	4.7465	1.73846	0.191831	0.206864	0.10761	5217	1	Endothelial	Low	GO_BP
GO:0001701	in utero embryonic development	1/10	403/18986	0.00248139	4.71117	1.72865	0.193134	0.20762	0.108003	6491	1	Endothelial	Low	GO_BP
GO:0002697	regulation of immune effector process	1/10	410/18986	0.00243902	4.63073	1.70613	0.196169	0.210225	0.109358	8723	1	Endothelial	Low	GO_BP
GO:0030900	forebrain development	1/10	416/18986	0.00240385	4.56394	1.68723	0.198763	0.211685	0.110118	6491	1	Endothelial	Low	GO_BP
GO:0040013	negative regulation of locomotion	1/10	416/18986	0.00240385	4.56394	1.68723	0.198763	0.211685	0.110118	5217	1	Endothelial	Low	GO_BP
GO:0009615	response to virus	1/10	425/18986	0.00235294	4.46729	1.65954	0.202638	0.215147	0.111918	51652	1	Endothelial	Low	GO_BP
GO:0003002	regionalization	1/10	430/18986	0.00232558	4.41535	1.64449	0.204784	0.216756	0.112756	6491	1	Endothelial	Low	GO_BP
GO:0043254	regulation of protein-containing complex assembly	1/10	433/18986	0.00230947	4.38476	1.63556	0.206069	0.217447	0.113115	5217	1	Endothelial	Low	GO_BP
GO:0050727	regulation of inflammatory response	1/10	438/18986	0.00228311	4.3347	1.62087	0.208207	0.219031	0.113939	8723	1	Endothelial	Low	GO_BP
GO:0042060	wound healing	1/10	444/18986	0.00225225	4.27613	1.60353	0.210765	0.221046	0.114987	51652	1	Endothelial	Low	GO_BP
GO:0022411	cellular component disassembly	1/10	450/18986	0.00222222	4.21911	1.58649	0.213316	0.221905	0.115434	51652	1	Endothelial	Low	GO_BP
GO:0000280	nuclear division	1/10	451/18986	0.00221729	4.20976	1.58368	0.21374	0.221905	0.115434	51652	1	Endothelial	Low	GO_BP
GO:0007005	mitochondrion organization	1/10	452/18986	0.00221239	4.20044	1.58088	0.214164	0.221905	0.115434	10962	1	Endothelial	Low	GO_BP
GO:0016032	viral process	1/10	452/18986	0.00221239	4.20044	1.58088	0.214164	0.221905	0.115434	51652	1	Endothelial	Low	GO_BP
GO:0001934	positive regulation of protein phosphorylation	1/10	455/18986	0.0021978	4.17275	1.57251	0.215436	0.222552	0.115771	5217	1	Endothelial	Low	GO_BP
GO:0048568	embryonic organ development	1/10	458/18986	0.00218341	4.14541	1.56423	0.216705	0.223193	0.116104	6491	1	Endothelial	Low	GO_BP
GO:0007015	actin filament organization	1/10	465/18986	0.00215054	4.08301	1.54516	0.21966	0.225083	0.117087	5217	1	Endothelial	Low	GO_BP
GO:0042391	regulation of membrane potential	1/10	466/18986	0.00214592	4.07425	1.54246	0.220082	0.225083	0.117087	10962	1	Endothelial	Low	GO_BP
GO:0044772	mitotic cell cycle phase transition	1/10	467/18986	0.00214133	4.06552	1.53978	0.220503	0.225083	0.117087	6491	1	Endothelial	Low	GO_BP
GO:0031329	regulation of cellular catabolic process	1/10	472/18986	0.00211864	4.02246	1.52646	0.222605	0.226557	0.117854	8723	1	Endothelial	Low	GO_BP
GO:0007389	pattern specification process	1/10	476/18986	0.00210084	3.98866	1.51593	0.224284	0.227525	0.118357	6491	1	Endothelial	Low	GO_BP
GO:0042327	positive regulation of phosphorylation	1/10	479/18986	0.00208768	3.96367	1.50811	0.22554	0.227525	0.118357	5217	1	Endothelial	Low	GO_BP
GO:1901987	regulation of cell cycle phase transition	1/10	479/18986	0.00208768	3.96367	1.50811	0.22554	0.227525	0.118357	6491	1	Endothelial	Low	GO_BP
GO:0002443	leukocyte mediated immunity	1/10	485/18986	0.00206186	3.91464	1.49266	0.228048	0.229382	0.119323	8723	1	Endothelial	Low	GO_BP
GO:0022613	ribonucleoprotein complex biogenesis	1/10	492/18986	0.00203252	3.85894	1.47494	0.230965	0.231638	0.120497	55164	1	Endothelial	Low	GO_BP
GO:0002009	morphogenesis of an epithelium	1/10	500/18986	0.002	3.7972	1.45509	0.234286	0.234286	0.121874	6491	1	Endothelial	Low	GO_BP
GO:0000815	ESCRT III complex	1/10	12/19960	0.0833333	166.333	12.8262	0.00599713	0.0725276	0.0426633	51652	1	Endothelial	Low	GO_CC
GO:1904930	amphisome membrane	1/10	12/19960	0.0833333	166.333	12.8262	0.00599713	0.0725276	0.0426633	51652	1	Endothelial	Low	GO_CC
GO:0044753	amphisome	1/10	14/19960	0.0714286	142.571	11.8634	0.0069935	0.0725276	0.0426633	51652	1	Endothelial	Low	GO_CC
GO:0005828	kinetochore microtubule	1/10	21/19960	0.047619	95.0476	9.65392	0.0104737	0.0725276	0.0426633	51652	1	Endothelial	Low	GO_CC
GO:0005868	cytoplasmic dynein complex	1/10	23/19960	0.0434783	86.7826	9.21576	0.011466	0.0725276	0.0426633	8723	1	Endothelial	Low	GO_CC
GO:0032585	multivesicular body membrane	1/10	29/19960	0.0344828	68.8276	8.18349	0.0144377	0.0725276	0.0426633	51652	1	Endothelial	Low	GO_CC
GO:0036452	ESCRT complex	1/10	30/19960	0.0333333	66.5333	8.04206	0.0149322	0.0725276	0.0426633	51652	1	Endothelial	Low	GO_CC
GO:0005769	early endosome	2/10	438/19960	0.00456621	9.11416	3.84429	0.0192408	0.0817735	0.0481021	51652/8723	2	Endothelial	Low	GO_CC
GO:0031201	SNARE complex	1/10	50/19960	0.02	39.92	6.16908	0.0247751	0.0826295	0.0486056	8723	1	Endothelial	Low	GO_CC
GO:0000421	autophagosome membrane	1/10	54/19960	0.0185185	36.963	5.92459	0.0267331	0.0826295	0.0486056	51652	1	Endothelial	Low	GO_CC
GO:0030286	dynein complex	1/10	54/19960	0.0185185	36.963	5.92459	0.0267331	0.0826295	0.0486056	8723	1	Endothelial	Low	GO_CC
GO:0005771	multivesicular body	1/10	68/19960	0.0147059	29.3529	5.24338	0.033558	0.095081	0.05593	51652	1	Endothelial	Low	GO_CC
GO:0005876	spindle microtubule	1/10	83/19960	0.0120482	24.0482	4.71084	0.0408226	0.106767	0.0628041	51652	1	Endothelial	Low	GO_CC
GO:0005643	nuclear pore	1/10	98/19960	0.0102041	20.3673	4.30298	0.0480381	0.109973	0.0646898	51652	1	Endothelial	Low	GO_CC
GO:0098685	Schaffer collateral - CA1 synapse	1/10	99/19960	0.010101	20.1616	4.27905	0.0485174	0.109973	0.0646898	5217	1	Endothelial	Low	GO_CC
GO:0005776	autophagosome	1/10	118/19960	0.00847458	16.9153	3.88204	0.0575827	0.122363	0.0719784	51652	1	Endothelial	Low	GO_CC
GO:0005875	microtubule associated complex	1/10	157/19960	0.00636943	12.7134	3.29886	0.0759473	0.143334	0.0843141	8723	1	Endothelial	Low	GO_CC
GO:0005814	centriole	1/10	163/19960	0.00613497	12.2454	3.2275	0.0787439	0.143334	0.0843141	6491	1	Endothelial	Low	GO_CC
GO:0000776	kinetochore	1/10	173/19960	0.00578035	11.5376	3.11653	0.0833879	0.143334	0.0843141	51652	1	Endothelial	Low	GO_CC
GO:0031902	late endosome membrane	1/10	175/19960	0.00571429	11.4057	3.09543	0.0843141	0.143334	0.0843141	51652	1	Endothelial	Low	GO_CC
GO:0000779	condensed chromosome, centromeric region	1/10	185/19960	0.00540541	10.7892	2.99483	0.0889328	0.143987	0.0846979	51652	1	Endothelial	Low	GO_CC
GO:0031901	early endosome membrane	1/10	200/19960	0.005	9.98	2.85756	0.0958216	0.146378	0.0861046	8723	1	Endothelial	Low	GO_CC
GO:0030496	midbody	1/10	207/19960	0.00483092	9.64251	2.79838	0.0990203	0.146378	0.0861046	51652	1	Endothelial	Low	GO_CC
GO:0000775	chromosome, centromeric region	1/10	262/19960	0.00381679	7.61832	2.41427	0.123801	0.175384	0.103167	51652	1	Endothelial	Low	GO_CC
GO:0000793	condensed chromosome	1/10	284/19960	0.00352113	7.02817	2.29073	0.13354	0.181614	0.106832	51652	1	Endothelial	Low	GO_CC
GO:0005770	late endosome	1/10	318/19960	0.00314465	6.27673	2.12365	0.1484	0.19069	0.112171	51652	1	Endothelial	Low	GO_CC
GO:0005938	cell cortex	1/10	325/19960	0.00307692	6.14154	2.09227	0.15143	0.19069	0.112171	6491	1	Endothelial	Low	GO_CC
GO:0098687	chromosomal region	1/10	404/19960	0.00247525	4.94059	1.79147	0.184968	0.222335	0.130785	51652	1	Endothelial	Low	GO_CC
GO:0005819	spindle	1/10	434/19960	0.00230415	4.59908	1.69718	0.197388	0.222335	0.130785	51652	1	Endothelial	Low	GO_CC
GO:0005765	lysosomal membrane	1/10	447/19960	0.00223714	4.46532	1.65895	0.202717	0.222335	0.130785	51652	1	Endothelial	Low	GO_CC
GO:0098852	lytic vacuole membrane	1/10	447/19960	0.00223714	4.46532	1.65895	0.202717	0.222335	0.130785	51652	1	Endothelial	Low	GO_CC
GO:0005874	microtubule	1/10	489/19960	0.00204499	4.0818	1.54477	0.219716	0.223316	0.131362	51652	1	Endothelial	Low	GO_CC
GO:0005774	vacuolar membrane	1/10	491/19960	0.00203666	4.06517	1.53965	0.220517	0.223316	0.131362	51652	1	Endothelial	Low	GO_CC
GO:0005635	nuclear envelope	1/10	498/19960	0.00200803	4.00803	1.52195	0.223316	0.223316	0.131362	51652	1	Endothelial	Low	GO_CC
GO:1901981	phosphatidylinositol phosphate binding	3/10	181/18737	0.0165746	31.0558	9.38923	0.000101214	0.00313764	0.000852331	51652/5217/8723	3	Endothelial	Low	GO_MF
GO:0035091	phosphatidylinositol binding	3/10	280/18737	0.0107143	20.0754	7.43148	0.000366547	0.00568147	0.00154335	51652/5217/8723	3	Endothelial	Low	GO_MF
GO:0005546	phosphatidylinositol-4,5-bisphosphate binding	2/10	83/18737	0.0240964	45.1494	9.31499	0.000852531	0.00880949	0.00239307	51652/5217	2	Endothelial	Low	GO_MF
GO:1902936	phosphatidylinositol bisphosphate binding	2/10	108/18737	0.0185185	34.6981	8.11573	0.00143725	0.0111387	0.0030258	51652/5217	2	Endothelial	Low	GO_MF
GO:0005543	phospholipid binding	3/10	494/18737	0.00607287	11.3787	5.40212	0.0019036	0.0118023	0.00320606	51652/5217/8723	3	Endothelial	Low	GO_MF
GO:0030283	testosterone dehydrogenase [NAD(P)+] activity	1/10	11/18737	0.0909091	170.336	12.9816	0.00585665	0.0282877	0.00768426	10170	1	Endothelial	Low	GO_MF
GO:1990459	transferrin receptor binding	1/10	12/18737	0.0833333	156.142	12.4226	0.00638754	0.0282877	0.00768426	8723	1	Endothelial	Low	GO_MF
GO:0016854	racemase and epimerase activity	1/10	18/18737	0.0555556	104.094	10.1119	0.00956753	0.0289942	0.00787617	10170	1	Endothelial	Low	GO_MF
GO:1990381	ubiquitin-specific protease binding	1/10	18/18737	0.0555556	104.094	10.1119	0.00956753	0.0289942	0.00787617	51652	1	Endothelial	Low	GO_MF
GO:0004745	all-trans-retinol dehydrogenase (NAD+) activity	1/10	20/18737	0.05	93.685	9.5832	0.0106255	0.0289942	0.00787617	10170	1	Endothelial	Low	GO_MF
GO:0004022	alcohol dehydrogenase (NAD+) activity	1/10	23/18737	0.0434783	81.4652	8.92264	0.0122105	0.0289942	0.00787617	10170	1	Endothelial	Low	GO_MF
GO:0005158	insulin receptor binding	1/10	23/18737	0.0434783	81.4652	8.92264	0.0122105	0.0289942	0.00787617	8723	1	Endothelial	Low	GO_MF
GO:0047617	fatty acyl-CoA hydrolase activity	1/10	25/18737	0.04	74.948	8.5495	0.0132659	0.0289942	0.00787617	26275	1	Endothelial	Low	GO_MF
GO:0016289	acyl-CoA hydrolase activity	1/10	26/18737	0.0384615	72.0654	8.37916	0.0137933	0.0289942	0.00787617	26275	1	Endothelial	Low	GO_MF
GO:0003785	actin monomer binding	1/10	29/18737	0.0344828	64.6103	7.92168	0.0153737	0.0289942	0.00787617	5217	1	Endothelial	Low	GO_MF
GO:0031210	phosphatidylcholine binding	1/10	30/18737	0.0333333	62.4567	7.78452	0.0159	0.0289942	0.00787617	51652	1	Endothelial	Low	GO_MF
GO:0033764	steroid dehydrogenase activity, acting on the CH-OH group of donors, NAD or NADP as acceptor	1/10	30/18737	0.0333333	62.4567	7.78452	0.0159	0.0289942	0.00787617	10170	1	Endothelial	Low	GO_MF
GO:0016229	steroid dehydrogenase activity	1/10	33/18737	0.030303	56.7788	7.41077	0.0174774	0.0301	0.00817658	10170	1	Endothelial	Low	GO_MF
GO:0005154	epidermal growth factor receptor binding	1/10	35/18737	0.0285714	53.5343	7.18848	0.0185278	0.0302296	0.00821176	8723	1	Endothelial	Low	GO_MF
GO:0050997	quaternary ammonium group binding	1/10	40/18737	0.025	46.8425	6.70682	0.0211492	0.0327813	0.00890495	51652	1	Endothelial	Low	GO_MF
GO:0016790	thiolester hydrolase activity	1/10	44/18737	0.0227273	42.5841	6.38144	0.0232419	0.0343094	0.00932005	26275	1	Endothelial	Low	GO_MF
GO:0032266	phosphatidylinositol-3-phosphate binding	1/10	47/18737	0.0212766	39.866	6.16479	0.0248087	0.0349577	0.00949615	8723	1	Endothelial	Low	GO_MF
GO:0018455	alcohol dehydrogenase [NAD(P)+] activity	1/10	52/18737	0.0192308	36.0327	5.84565	0.027415	0.0369507	0.0100375	10170	1	Endothelial	Low	GO_MF
GO:0016616	oxidoreductase activity, acting on the CH-OH group of donors, NAD or NADP as acceptor	1/10	122/18737	0.00819672	15.3582	3.67665	0.0632515	0.0784319	0.0213058	10170	1	Endothelial	Low	GO_MF
GO:0051082	unfolded protein binding	1/10	122/18737	0.00819672	15.3582	3.67665	0.0632515	0.0784319	0.0213058	55164	1	Endothelial	Low	GO_MF
GO:0016614	oxidoreductase activity, acting on CH-OH group of donors	1/10	132/18737	0.00757576	14.1947	3.51541	0.0682728	0.0789104	0.0214358	10170	1	Endothelial	Low	GO_MF
GO:0002020	protease binding	1/10	136/18737	0.00735294	13.7772	3.45574	0.0702745	0.0789104	0.0214358	51652	1	Endothelial	Low	GO_MF
GO:0070851	growth factor receptor binding	1/10	138/18737	0.00724638	13.5775	3.42685	0.0712739	0.0789104	0.0214358	8723	1	Endothelial	Low	GO_MF
GO:0016853	isomerase activity	1/10	180/18737	0.00555556	10.4094	2.93124	0.0920394	0.098387	0.0267265	10170	1	Endothelial	Low	GO_MF
GO:0016887	ATP hydrolysis activity	1/10	418/18737	0.00239234	4.48254	1.66394	0.202018	0.208752	0.0567067	5217	1	Endothelial	Low	GO_MF
GO:0003779	actin binding	1/10	441/18737	0.00226757	4.24875	1.59537	0.211983	0.211983	0.0575844	5217	1	Endothelial	Low	GO_MF
hsa04144	Endocytosis	2/5	252/9434	0.00793651	14.9746	5.17784	0.00673831	0.0673953	0.0413831	51652/8723	2	Endothelial	Low	KEGG
hsa00410	beta-Alanine metabolism	1/5	31/9434	0.0322581	60.8645	7.68766	0.0163258	0.0673953	0.0413831	26275	1	Endothelial	Low	KEGG
hsa00640	Propanoate metabolism	1/5	32/9434	0.03125	58.9625	7.56291	0.0168488	0.0673953	0.0413831	26275	1	Endothelial	Low	KEGG
hsa00280	Valine, leucine and isoleucine degradation	1/5	48/9434	0.0208333	39.3083	6.12704	0.0251876	0.0755629	0.0463983	26275	1	Endothelial	Low	KEGG
hsa00830	Retinol metabolism	1/5	68/9434	0.0147059	27.7471	5.09719	0.0355315	0.0852755	0.0523622	10170	1	Endothelial	Low	KEGG
hsa01200	Carbon metabolism	1/5	117/9434	0.00854701	16.1265	3.79114	0.0605031	0.121006	0.0743021	26275	1	Endothelial	Low	KEGG
hsa04217	Necroptosis	1/5	159/9434	0.00628931	11.8667	3.18211	0.0814933	0.138669	0.0851476	51652	1	Endothelial	Low	KEGG
hsa04015	Rap1 signaling pathway	1/5	212/9434	0.00471698	8.9	2.67892	0.107444	0.138669	0.0851476	5217	1	Endothelial	Low	KEGG
hsa04810	Regulation of actin cytoskeleton	1/5	232/9434	0.00431034	8.13276	2.53301	0.117082	0.138669	0.0851476	5217	1	Endothelial	Low	KEGG
hsa05132	Salmonella infection	1/5	251/9434	0.00398406	7.51713	2.40978	0.126162	0.138669	0.0851476	5217	1	Endothelial	Low	KEGG
hsa05131	Shigellosis	1/5	253/9434	0.00395257	7.45771	2.39757	0.127113	0.138669	0.0851476	5217	1	Endothelial	Low	KEGG
hsa05014	Amyotrophic lateral sclerosis	1/5	371/9434	0.00269542	5.08571	1.84883	0.181796	0.181796	0.111629	5217	1	Endothelial	Low	KEGG
GO:0046879	hormone secretion	2/3	319/18986	0.00626959	39.6782	8.75805	0.000834898	0.020559	0.00325779	3557/8723	2	Gamma	Low	GO_BP
GO:0009914	hormone transport	2/3	330/18986	0.00606061	38.3556	8.6057	0.000893214	0.020559	0.00325779	3557/8723	2	Gamma	Low	GO_BP
GO:0001821	histamine secretion	1/3	11/18986	0.0909091	575.333	23.9526	0.00173721	0.020559	0.00325779	8723	1	Gamma	Low	GO_BP
GO:0034115	negative regulation of heterotypic cell-cell adhesion	1/3	11/18986	0.0909091	575.333	23.9526	0.00173721	0.020559	0.00325779	3557	1	Gamma	Low	GO_BP
GO:0070587	regulation of cell-cell adhesion involved in gastrulation	1/3	11/18986	0.0909091	575.333	23.9526	0.00173721	0.020559	0.00325779	3557	1	Gamma	Low	GO_BP
GO:0070586	cell-cell adhesion involved in gastrulation	1/3	12/18986	0.0833333	527.389	22.9299	0.00189504	0.020559	0.00325779	3557	1	Gamma	Low	GO_BP
GO:2000659	regulation of interleukin-1-mediated signaling pathway	1/3	12/18986	0.0833333	527.389	22.9299	0.00189504	0.020559	0.00325779	3557	1	Gamma	Low	GO_BP
GO:0023061	signal release	2/3	493/18986	0.0040568	25.6741	6.97822	0.00198397	0.020559	0.00325779	3557/8723	2	Gamma	Low	GO_BP
GO:0043306	positive regulation of mast cell degranulation	1/3	14/18986	0.0714286	452.048	21.2233	0.00221064	0.020559	0.00325779	8723	1	Gamma	Low	GO_BP
GO:0051608	histamine transport	1/3	14/18986	0.0714286	452.048	21.2233	0.00221064	0.020559	0.00325779	8723	1	Gamma	Low	GO_BP
GO:2000786	positive regulation of autophagosome assembly	1/3	20/18986	0.05	316.433	17.7426	0.00315706	0.026208	0.00415293	8723	1	Gamma	Low	GO_BP
GO:0034114	regulation of heterotypic cell-cell adhesion	1/3	24/18986	0.0416667	263.694	16.1882	0.00378768	0.026208	0.00415293	3557	1	Gamma	Low	GO_BP
GO:0043302	positive regulation of leukocyte degranulation	1/3	25/18986	0.04	253.147	15.859	0.00394529	0.026208	0.00415293	8723	1	Gamma	Low	GO_BP
GO:0044090	positive regulation of vacuole organization	1/3	25/18986	0.04	253.147	15.859	0.00394529	0.026208	0.00415293	8723	1	Gamma	Low	GO_BP
GO:0043304	regulation of mast cell degranulation	1/3	28/18986	0.0357143	226.024	14.9794	0.00441802	0.0273917	0.00434051	8723	1	Gamma	Low	GO_BP
GO:0070498	interleukin-1-mediated signaling pathway	1/3	34/18986	0.0294118	186.137	13.5828	0.00536305	0.0311727	0.00493965	3557	1	Gamma	Low	GO_BP
GO:0043300	regulation of leukocyte degranulation	1/3	46/18986	0.0217391	137.58	11.6589	0.0072513	0.0347979	0.00551409	8723	1	Gamma	Low	GO_BP
GO:1903307	positive regulation of regulated secretory pathway	1/3	47/18986	0.0212766	134.652	11.5327	0.00740854	0.0347979	0.00551409	8723	1	Gamma	Low	GO_BP
GO:0006953	acute-phase response	1/3	48/18986	0.0208333	131.847	11.4104	0.00756577	0.0347979	0.00551409	3557	1	Gamma	Low	GO_BP
GO:2000785	regulation of autophagosome assembly	1/3	49/18986	0.0204082	129.156	11.2919	0.00772299	0.0347979	0.00551409	8723	1	Gamma	Low	GO_BP
GO:0043303	mast cell degranulation	1/3	53/18986	0.0188679	119.409	10.8516	0.00835167	0.0347979	0.00551409	8723	1	Gamma	Low	GO_BP
GO:0002279	mast cell activation involved in immune response	1/3	56/18986	0.0178571	113.012	10.5528	0.00882301	0.0347979	0.00551409	8723	1	Gamma	Low	GO_BP
GO:0002448	mast cell mediated immunity	1/3	56/18986	0.0178571	113.012	10.5528	0.00882301	0.0347979	0.00551409	8723	1	Gamma	Low	GO_BP
GO:0002886	regulation of myeloid leukocyte mediated immunity	1/3	57/18986	0.0175439	111.029	10.4584	0.0089801	0.0347979	0.00551409	8723	1	Gamma	Low	GO_BP
GO:0044088	regulation of vacuole organization	1/3	60/18986	0.0166667	105.478	10.1895	0.00945124	0.0351586	0.00557126	8723	1	Gamma	Low	GO_BP
GO:0034113	heterotypic cell-cell adhesion	1/3	63/18986	0.015873	100.455	9.93998	0.00992223	0.035491	0.00562394	3557	1	Gamma	Low	GO_BP
GO:0045576	mast cell activation	1/3	69/18986	0.0144928	91.7198	9.49039	0.0108638	0.0360832	0.00571777	8723	1	Gamma	Low	GO_BP
GO:0071300	cellular response to retinoic acid	1/3	69/18986	0.0144928	91.7198	9.49039	0.0108638	0.0360832	0.00571777	7584	1	Gamma	Low	GO_BP
GO:0043299	leukocyte degranulation	1/3	81/18986	0.0123457	78.1317	8.74522	0.012745	0.0363642	0.00576229	8723	1	Gamma	Low	GO_BP
GO:0045921	positive regulation of exocytosis	1/3	81/18986	0.0123457	78.1317	8.74522	0.012745	0.0363642	0.00576229	8723	1	Gamma	Low	GO_BP
GO:0002437	inflammatory response to antigenic stimulus	1/3	85/18986	0.0117647	74.4549	8.5324	0.0133716	0.0363642	0.00576229	3557	1	Gamma	Low	GO_BP
GO:0032418	lysosome localization	1/3	85/18986	0.0117647	74.4549	8.5324	0.0133716	0.0363642	0.00576229	8723	1	Gamma	Low	GO_BP
GO:1990849	vacuolar localization	1/3	86/18986	0.0116279	73.5891	8.48152	0.0135282	0.0363642	0.00576229	8723	1	Gamma	Low	GO_BP
GO:0071347	cellular response to interleukin-1	1/3	88/18986	0.0113636	71.9167	8.38234	0.0138414	0.0363642	0.00576229	3557	1	Gamma	Low	GO_BP
GO:1902117	positive regulation of organelle assembly	1/3	89/18986	0.011236	71.1086	8.334	0.0139979	0.0363642	0.00576229	8723	1	Gamma	Low	GO_BP
GO:0032456	endocytic recycling	1/3	90/18986	0.0111111	70.3185	8.28646	0.0141544	0.0363642	0.00576229	8723	1	Gamma	Low	GO_BP
GO:0140029	exocytic process	1/3	92/18986	0.0108696	68.7899	8.1937	0.0144675	0.0363642	0.00576229	8723	1	Gamma	Low	GO_BP
GO:0016239	positive regulation of macroautophagy	1/3	95/18986	0.0105263	66.6175	8.06005	0.0149369	0.0365271	0.0057881	8723	1	Gamma	Low	GO_BP
GO:0002275	myeloid cell activation involved in immune response	1/3	98/18986	0.0102041	64.5782	7.93254	0.0154061	0.0365271	0.0057881	8723	1	Gamma	Low	GO_BP
GO:0001960	negative regulation of cytokine-mediated signaling pathway	1/3	103/18986	0.00970874	61.4434	7.73242	0.0161879	0.0365271	0.0057881	3557	1	Gamma	Low	GO_BP
GO:0002532	production of molecular mediator involved in inflammatory response	1/3	107/18986	0.00934579	59.1464	7.58244	0.016813	0.0365271	0.0057881	8723	1	Gamma	Low	GO_BP
GO:0032526	response to retinoic acid	1/3	107/18986	0.00934579	59.1464	7.58244	0.016813	0.0365271	0.0057881	7584	1	Gamma	Low	GO_BP
GO:0060761	negative regulation of response to cytokine stimulus	1/3	108/18986	0.00925926	58.5988	7.54624	0.0169692	0.0365271	0.0057881	3557	1	Gamma	Low	GO_BP
GO:0002526	acute inflammatory response	1/3	110/18986	0.00909091	57.5333	7.47531	0.0172816	0.0365271	0.0057881	3557	1	Gamma	Low	GO_BP
GO:0002444	myeloid leukocyte mediated immunity	1/3	116/18986	0.00862069	54.5575	7.27355	0.0182185	0.036833	0.00583659	8723	1	Gamma	Low	GO_BP
GO:0070555	response to interleukin-1	1/3	116/18986	0.00862069	54.5575	7.27355	0.0182185	0.036833	0.00583659	3557	1	Gamma	Low	GO_BP
GO:0000045	autophagosome assembly	1/3	120/18986	0.00833333	52.7389	7.14745	0.0188427	0.0372846	0.00590814	8723	1	Gamma	Low	GO_BP
GO:1903305	regulation of regulated secretory pathway	1/3	125/18986	0.008	50.6293	6.99833	0.0196227	0.0378349	0.00599535	8723	1	Gamma	Low	GO_BP
GO:1905037	autophagosome organization	1/3	127/18986	0.00787402	49.832	6.94114	0.0199345	0.0378349	0.00599535	8723	1	Gamma	Low	GO_BP
GO:0051384	response to glucocorticoid	1/3	134/18986	0.00746269	47.2289	6.75103	0.0210255	0.0391074	0.00619699	3557	1	Gamma	Low	GO_BP
GO:0046887	positive regulation of hormone secretion	1/3	147/18986	0.00680272	43.0522	6.4343	0.0230495	0.0420314	0.00666032	8723	1	Gamma	Low	GO_BP
GO:0031960	response to corticosteroid	1/3	156/18986	0.00641026	40.5684	6.23834	0.024449	0.0431739	0.00684136	3557	1	Gamma	Low	GO_BP
GO:0098876	vesicle-mediated transport to the plasma membrane	1/3	157/18986	0.00636943	40.31	6.2176	0.0246045	0.0431739	0.00684136	8723	1	Gamma	Low	GO_BP
GO:0050729	positive regulation of inflammatory response	1/3	162/18986	0.00617284	39.0658	6.11675	0.0253813	0.0437123	0.00692668	8723	1	Gamma	Low	GO_BP
GO:0010508	positive regulation of autophagy	1/3	166/18986	0.0060241	38.1245	6.03932	0.0260025	0.0439679	0.00696719	8723	1	Gamma	Low	GO_BP
GO:0017157	regulation of exocytosis	1/3	183/18986	0.00546448	34.5829	5.7387	0.0286397	0.0475624	0.00753677	8723	1	Gamma	Low	GO_BP
GO:0001959	regulation of cytokine-mediated signaling pathway	1/3	187/18986	0.00534759	33.8431	5.6739	0.0292595	0.0477392	0.00756479	3557	1	Gamma	Low	GO_BP
GO:0016241	regulation of macroautophagy	1/3	191/18986	0.0052356	33.1344	5.61111	0.0298791	0.0479096	0.00759178	8723	1	Gamma	Low	GO_BP
GO:0060759	regulation of response to cytokine stimulus	1/3	199/18986	0.00502513	31.8023	5.49117	0.0311174	0.048532	0.00769042	3557	1	Gamma	Low	GO_BP
GO:0007369	gastrulation	1/3	202/18986	0.0049505	31.33	5.44801	0.0315815	0.048532	0.00769042	3557	1	Gamma	Low	GO_BP
GO:0030073	insulin secretion	1/3	206/18986	0.00485437	30.7217	5.39191	0.0322001	0.048532	0.00769042	3557	1	Gamma	Low	GO_BP
GO:0022408	negative regulation of cell-cell adhesion	1/3	207/18986	0.00483092	30.5733	5.37814	0.0323547	0.048532	0.00769042	3557	1	Gamma	Low	GO_BP
GO:0045055	regulated exocytosis	1/3	229/18986	0.00436681	27.6361	5.09789	0.0357517	0.0524761	0.00831539	8723	1	Gamma	Low	GO_BP
GO:1902115	regulation of organelle assembly	1/3	234/18986	0.0042735	27.0456	5.03967	0.0365227	0.0524761	0.00831539	8723	1	Gamma	Low	GO_BP
GO:0031331	positive regulation of cellular catabolic process	1/3	235/18986	0.00425532	26.9305	5.02824	0.0366768	0.0524761	0.00831539	8723	1	Gamma	Low	GO_BP
GO:0007033	vacuole organization	1/3	240/18986	0.00416667	26.3694	4.97217	0.0374473	0.0527666	0.00836143	8723	1	Gamma	Low	GO_BP
GO:0002274	myeloid leukocyte activation	1/3	247/18986	0.00404858	25.6221	4.89649	0.0385252	0.0532834	0.00844332	8723	1	Gamma	Low	GO_BP
GO:0030072	peptide hormone secretion	1/3	250/18986	0.004	25.3147	4.86501	0.0389869	0.0532834	0.00844332	3557	1	Gamma	Low	GO_BP
GO:0002790	peptide secretion	1/3	257/18986	0.00389105	24.6252	4.79366	0.0400637	0.0532834	0.00844332	3557	1	Gamma	Low	GO_BP
GO:0002703	regulation of leukocyte mediated immunity	1/3	258/18986	0.00387597	24.5297	4.7837	0.0402175	0.0532834	0.00844332	8723	1	Gamma	Low	GO_BP
GO:0046883	regulation of hormone secretion	1/3	261/18986	0.00383142	24.2478	4.75416	0.0406787	0.0532834	0.00844332	8723	1	Gamma	Low	GO_BP
GO:0015833	peptide transport	1/3	270/18986	0.0037037	23.4395	4.66844	0.0420614	0.0539762	0.00855311	3557	1	Gamma	Low	GO_BP
GO:0002699	positive regulation of immune effector process	1/3	272/18986	0.00367647	23.2672	4.64996	0.0423684	0.0539762	0.00855311	8723	1	Gamma	Low	GO_BP
GO:0098742	cell-cell adhesion via plasma-membrane adhesion molecules	1/3	280/18986	0.00357143	22.6024	4.57798	0.0435961	0.0547897	0.00868201	3557	1	Gamma	Low	GO_BP
GO:0016197	endosomal transport	1/3	294/18986	0.00340136	21.5261	4.45898	0.045742	0.0567201	0.0089879	8723	1	Gamma	Low	GO_BP
GO:1903532	positive regulation of secretion by cell	1/3	298/18986	0.0033557	21.2371	4.42649	0.0463545	0.0567233	0.00898841	8723	1	Gamma	Low	GO_BP
GO:0007162	negative regulation of cell adhesion	1/3	314/18986	0.00318471	20.155	4.30264	0.048802	0.0581531	0.00921498	3557	1	Gamma	Low	GO_BP
GO:0002366	leukocyte activation involved in immune response	1/3	315/18986	0.0031746	20.091	4.2952	0.0489548	0.0581531	0.00921498	8723	1	Gamma	Low	GO_BP
GO:0002263	cell activation involved in immune response	1/3	319/18986	0.0031348	19.8391	4.26581	0.049566	0.0581531	0.00921498	8723	1	Gamma	Low	GO_BP
GO:0051047	positive regulation of secretion	1/3	322/18986	0.00310559	19.6542	4.24411	0.0500242	0.0581531	0.00921498	8723	1	Gamma	Low	GO_BP
GO:0042886	amide transport	1/3	328/18986	0.00304878	19.2947	4.20159	0.0509401	0.0584868	0.00926785	3557	1	Gamma	Low	GO_BP
GO:0048545	response to steroid hormone	1/3	340/18986	0.00294118	18.6137	4.11985	0.0527702	0.0598491	0.00948373	3557	1	Gamma	Low	GO_BP
GO:0006887	exocytosis	1/3	360/18986	0.00277778	17.5796	3.99254	0.0558151	0.0619387	0.00981485	8723	1	Gamma	Low	GO_BP
GO:0009306	protein secretion	1/3	371/18986	0.00269542	17.0584	3.92682	0.0574871	0.0619387	0.00981485	3557	1	Gamma	Low	GO_BP
GO:0016236	macroautophagy	1/3	372/18986	0.00268817	17.0125	3.92099	0.0576389	0.0619387	0.00981485	8723	1	Gamma	Low	GO_BP
GO:0010506	regulation of autophagy	1/3	373/18986	0.00268097	16.9669	3.91518	0.0577908	0.0619387	0.00981485	8723	1	Gamma	Low	GO_BP
GO:0035592	establishment of protein localization to extracellular region	1/3	374/18986	0.0026738	16.9216	3.90939	0.0579427	0.0619387	0.00981485	3557	1	Gamma	Low	GO_BP
GO:0071692	protein localization to extracellular region	1/3	382/18986	0.0026178	16.5672	3.86387	0.059157	0.0625182	0.00990668	3557	1	Gamma	Low	GO_BP
GO:0002697	regulation of immune effector process	1/3	410/18986	0.00243902	15.4358	3.71483	0.0633989	0.0662483	0.0104977	8723	1	Gamma	Low	GO_BP
GO:0050727	regulation of inflammatory response	1/3	438/18986	0.00228311	14.449	3.57983	0.067628	0.0698823	0.0110736	8723	1	Gamma	Low	GO_BP
GO:0031329	regulation of cellular catabolic process	1/3	472/18986	0.00211864	13.4082	3.43173	0.0727462	0.0743451	0.0117808	8723	1	Gamma	Low	GO_BP
GO:0002443	leukocyte mediated immunity	1/3	485/18986	0.00206186	13.0488	3.3791	0.0746983	0.0751483	0.0119081	8723	1	Gamma	Low	GO_BP
GO:0051656	establishment of organelle localization	1/3	488/18986	0.00204918	12.9686	3.36724	0.0751483	0.0751483	0.0119081	8723	1	Gamma	Low	GO_BP
GO:0005868	cytoplasmic dynein complex	1/4	23/19960	0.0434783	216.957	14.6711	0.0046016	0.0242519	0.00567295	8723	1	Gamma	Low	GO_CC
GO:0031462	Cul2-RING ubiquitin ligase complex	1/4	46/19960	0.0217391	108.478	10.332	0.00918731	0.0242519	0.00567295	57643	1	Gamma	Low	GO_CC
GO:0031201	SNARE complex	1/4	50/19960	0.02	99.8	9.90305	0.0099832	0.0242519	0.00567295	8723	1	Gamma	Low	GO_CC
GO:0030286	dynein complex	1/4	54/19960	0.0185185	92.4074	9.52245	0.0107786	0.0242519	0.00567295	8723	1	Gamma	Low	GO_CC
GO:0005875	microtubule associated complex	1/4	157/19960	0.00636943	31.7834	5.48232	0.031096	0.0559727	0.013093	8723	1	Gamma	Low	GO_CC
GO:0031901	early endosome membrane	1/4	200/19960	0.005	24.95	4.81936	0.0394847	0.0582492	0.0136255	8723	1	Gamma	Low	GO_CC
GO:0031461	cullin-RING ubiquitin ligase complex	1/4	230/19960	0.00434783	21.6957	4.46933	0.0453049	0.0582492	0.0136255	57643	1	Gamma	Low	GO_CC
GO:0000151	ubiquitin ligase complex	1/4	355/19960	0.0028169	14.0563	3.51411	0.0692718	0.0779308	0.0182294	57643	1	Gamma	Low	GO_CC
GO:0005769	early endosome	1/4	438/19960	0.00228311	11.3927	3.11362	0.0849346	0.0849346	0.0198677	8723	1	Gamma	Low	GO_CC
GO:0070851	growth factor receptor binding	2/4	138/18737	0.0144928	67.8877	11.5241	0.000320008	0.00480013	0.00101055	3557/8723	2	Gamma	Low	GO_MF
GO:1990459	transferrin receptor binding	1/4	12/18737	0.0833333	390.354	19.7147	0.00255952	0.017058	0.00359116	8723	1	Gamma	Low	GO_MF
GO:0005149	interleukin-1 receptor binding	1/4	16/18737	0.0625	292.766	17.0606	0.0034116	0.017058	0.00359116	3557	1	Gamma	Low	GO_MF
GO:0005158	insulin receptor binding	1/4	23/18737	0.0434783	203.663	14.2108	0.00490143	0.0183804	0.00386955	8723	1	Gamma	Low	GO_MF
GO:0048019	receptor antagonist activity	1/4	31/18737	0.0322581	151.105	12.2222	0.00660204	0.0186288	0.00392186	3557	1	Gamma	Low	GO_MF
GO:0005154	epidermal growth factor receptor binding	1/4	35/18737	0.0285714	133.836	11.494	0.00745153	0.0186288	0.00392186	8723	1	Gamma	Low	GO_MF
GO:0030547	signaling receptor inhibitor activity	1/4	43/18737	0.0232558	108.936	10.3541	0.00914888	0.0187439	0.00394608	3557	1	Gamma	Low	GO_MF
GO:0032266	phosphatidylinositol-3-phosphate binding	1/4	47/18737	0.0212766	99.6649	9.89627	0.00999673	0.0187439	0.00394608	8723	1	Gamma	Low	GO_MF
GO:0019838	growth factor binding	1/4	132/18737	0.00757576	35.4867	5.81017	0.0278854	0.0452738	0.00953132	3557	1	Gamma	Low	GO_MF
GO:0019955	cytokine binding	1/4	143/18737	0.00699301	32.757	5.57039	0.0301825	0.0452738	0.00953132	3557	1	Gamma	Low	GO_MF
GO:1901981	phosphatidylinositol phosphate binding	1/4	181/18737	0.00552486	25.8798	4.91484	0.0380868	0.0519366	0.010934	8723	1	Gamma	Low	GO_MF
GO:0005125	cytokine activity	1/4	238/18737	0.00420168	19.6817	4.23834	0.0498526	0.0623157	0.0131191	3557	1	Gamma	Low	GO_MF
GO:0005126	cytokine receptor binding	1/4	277/18737	0.00361011	16.9106	3.89831	0.0578404	0.062628	0.0131848	3557	1	Gamma	Low	GO_MF
GO:0035091	phosphatidylinositol binding	1/4	280/18737	0.00357143	16.7295	3.87505	0.0584528	0.062628	0.0131848	8723	1	Gamma	Low	GO_MF
GO:0005543	phospholipid binding	1/4	494/18737	0.00202429	9.48229	2.79186	0.10137	0.10137	0.021341	8723	1	Gamma	Low	GO_MF
hsa04144	Endocytosis	1/2	252/9434	0.00396825	18.7183	4.15136	0.052713	0.0621812	0.0621812	8723	1	Gamma	Low	KEGG
hsa04060	Cytokine-cytokine receptor interaction	1/2	298/9434	0.0033557	15.8289	3.7877	0.0621812	0.0621812	0.0621812	3557	1	Gamma	Low	KEGG
GO:0006863	purine nucleobase transport	1/2	12/18986	0.0833333	791.083	28.1003	0.00126372	0.00752949	NA	151295	1	Mesenchymal	Low	GO_BP
GO:0015851	nucleobase transport	1/2	13/18986	0.0769231	730.231	26.9957	0.001369	0.00752949	NA	151295	1	Mesenchymal	Low	GO_BP
GO:0009083	branched-chain amino acid catabolic process	1/2	22/18986	0.0454545	431.5	20.737	0.00231622	0.00810547	NA	26275	1	Mesenchymal	Low	GO_BP
GO:0009081	branched-chain amino acid metabolic process	1/2	28/18986	0.0357143	339.036	18.3726	0.00294744	0.00810547	NA	26275	1	Mesenchymal	Low	GO_BP
GO:1901606	alpha-amino acid catabolic process	1/2	98/18986	0.0102041	96.8673	9.76601	0.010297	0.0213747	NA	26275	1	Mesenchymal	Low	GO_BP
GO:0009063	amino acid catabolic process	1/2	111/18986	0.00900901	85.5225	9.16678	0.011659	0.0213747	NA	26275	1	Mesenchymal	Low	GO_BP
GO:1901605	alpha-amino acid metabolic process	1/2	209/18986	0.00478469	45.4211	6.62789	0.0218956	0.0318493	NA	26275	1	Mesenchymal	Low	GO_BP
GO:0016054	organic acid catabolic process	1/2	249/18986	0.00401606	38.1245	6.05253	0.0260585	0.0318493	NA	26275	1	Mesenchymal	Low	GO_BP
GO:0046395	carboxylic acid catabolic process	1/2	249/18986	0.00401606	38.1245	6.05253	0.0260585	0.0318493	NA	26275	1	Mesenchymal	Low	GO_BP
GO:0006520	amino acid metabolic process	1/2	289/18986	0.00346021	32.8478	5.59974	0.0302126	0.0332338	NA	26275	1	Mesenchymal	Low	GO_BP
GO:0044282	small molecule catabolic process	1/2	375/18986	0.00266667	25.3147	4.88119	0.0391137	0.0391137	NA	26275	1	Mesenchymal	Low	GO_BP
GO:0047617	fatty acyl-CoA hydrolase activity	1/2	25/18737	0.04	374.74	19.32	0.00266681	0.00416011	NA	26275	1	Mesenchymal	Low	GO_MF
GO:0016289	acyl-CoA hydrolase activity	1/2	26/18737	0.0384615	360.327	18.9433	0.00277341	0.00416011	NA	26275	1	Mesenchymal	Low	GO_MF
GO:0016790	thiolester hydrolase activity	1/2	44/18737	0.0227273	212.92	14.5407	0.0046912	0.0046912	NA	26275	1	Mesenchymal	Low	GO_MF
hsa00410	beta-Alanine metabolism	1/1	31/9434	0.0322581	304.323	17.4162	0.00328599	0.00678397	NA	26275	1	Mesenchymal	Low	KEGG
hsa00640	Propanoate metabolism	1/1	32/9434	0.03125	294.812	17.141	0.00339199	0.00678397	NA	26275	1	Mesenchymal	Low	KEGG
hsa00280	Valine, leucine and isoleucine degradation	1/1	48/9434	0.0208333	196.542	13.9836	0.00508798	0.00678397	NA	26275	1	Mesenchymal	Low	KEGG
hsa01200	Carbon metabolism	1/1	117/9434	0.00854701	80.6325	8.9237	0.012402	0.012402	NA	26275	1	Mesenchymal	Low	KEGG
GO:0001821	histamine secretion	1/1	11/18986	0.0909091	1726	41.5331	0.000579374	0.0123881	NA	8723	1	Stellate	Low	GO_BP
GO:0043306	positive regulation of mast cell degranulation	1/1	14/18986	0.0714286	1356.14	36.8123	0.000737385	0.0123881	NA	8723	1	Stellate	Low	GO_BP
GO:0051608	histamine transport	1/1	14/18986	0.0714286	1356.14	36.8123	0.000737385	0.0123881	NA	8723	1	Stellate	Low	GO_BP
GO:2000786	positive regulation of autophagosome assembly	1/1	20/18986	0.05	949.3	30.7945	0.00105341	0.0123881	NA	8723	1	Stellate	Low	GO_BP
GO:0043302	positive regulation of leukocyte degranulation	1/1	25/18986	0.04	759.44	27.5398	0.00131676	0.0123881	NA	8723	1	Stellate	Low	GO_BP
GO:0044090	positive regulation of vacuole organization	1/1	25/18986	0.04	759.44	27.5398	0.00131676	0.0123881	NA	8723	1	Stellate	Low	GO_BP
GO:0043304	regulation of mast cell degranulation	1/1	28/18986	0.0357143	678.071	26.0206	0.00147477	0.0123881	NA	8723	1	Stellate	Low	GO_BP
GO:0043300	regulation of leukocyte degranulation	1/1	46/18986	0.0217391	412.739	20.2914	0.00242284	0.0123881	NA	8723	1	Stellate	Low	GO_BP
GO:1903307	positive regulation of regulated secretory pathway	1/1	47/18986	0.0212766	403.957	20.0738	0.00247551	0.0123881	NA	8723	1	Stellate	Low	GO_BP
GO:2000785	regulation of autophagosome assembly	1/1	49/18986	0.0204082	387.469	19.6588	0.00258085	0.0123881	NA	8723	1	Stellate	Low	GO_BP
GO:0043303	mast cell degranulation	1/1	53/18986	0.0188679	358.226	18.9004	0.00279153	0.0123881	NA	8723	1	Stellate	Low	GO_BP
GO:0002279	mast cell activation involved in immune response	1/1	56/18986	0.0178571	339.036	18.3857	0.00294954	0.0123881	NA	8723	1	Stellate	Low	GO_BP
GO:0002448	mast cell mediated immunity	1/1	56/18986	0.0178571	339.036	18.3857	0.00294954	0.0123881	NA	8723	1	Stellate	Low	GO_BP
GO:0002886	regulation of myeloid leukocyte mediated immunity	1/1	57/18986	0.0175439	333.088	18.2233	0.00300221	0.0123881	NA	8723	1	Stellate	Low	GO_BP
GO:0044088	regulation of vacuole organization	1/1	60/18986	0.0166667	316.433	17.7604	0.00316022	0.0123881	NA	8723	1	Stellate	Low	GO_BP
GO:0045576	mast cell activation	1/1	69/18986	0.0144928	275.159	16.5578	0.00363426	0.0123881	NA	8723	1	Stellate	Low	GO_BP
GO:0043299	leukocyte degranulation	1/1	81/18986	0.0123457	234.395	15.2773	0.0042663	0.0123881	NA	8723	1	Stellate	Low	GO_BP
GO:0045921	positive regulation of exocytosis	1/1	81/18986	0.0123457	234.395	15.2773	0.0042663	0.0123881	NA	8723	1	Stellate	Low	GO_BP
GO:0032418	lysosome localization	1/1	85/18986	0.0117647	223.365	14.9119	0.00447698	0.0123881	NA	8723	1	Stellate	Low	GO_BP
GO:1990849	vacuolar localization	1/1	86/18986	0.0116279	220.767	14.8246	0.00452965	0.0123881	NA	8723	1	Stellate	Low	GO_BP
GO:1902117	positive regulation of organelle assembly	1/1	89/18986	0.011236	213.326	14.5714	0.00468766	0.0123881	NA	8723	1	Stellate	Low	GO_BP
GO:0032456	endocytic recycling	1/1	90/18986	0.0111111	210.956	14.4898	0.00474033	0.0123881	NA	8723	1	Stellate	Low	GO_BP
GO:0140029	exocytic process	1/1	92/18986	0.0108696	206.37	14.3307	0.00484568	0.0123881	NA	8723	1	Stellate	Low	GO_BP
GO:0016239	positive regulation of macroautophagy	1/1	95/18986	0.0105263	199.853	14.1015	0.00500369	0.0123881	NA	8723	1	Stellate	Low	GO_BP
GO:0002275	myeloid cell activation involved in immune response	1/1	98/18986	0.0102041	193.735	13.8829	0.0051617	0.0123881	NA	8723	1	Stellate	Low	GO_BP
GO:0002532	production of molecular mediator involved in inflammatory response	1/1	107/18986	0.00934579	177.439	13.283	0.00563573	0.0130055	NA	8723	1	Stellate	Low	GO_BP
GO:0002444	myeloid leukocyte mediated immunity	1/1	116/18986	0.00862069	163.672	12.7543	0.00610977	0.0133783	NA	8723	1	Stellate	Low	GO_BP
GO:0000045	autophagosome assembly	1/1	120/18986	0.00833333	158.217	12.5386	0.00632045	0.0133783	NA	8723	1	Stellate	Low	GO_BP
GO:1903305	regulation of regulated secretory pathway	1/1	125/18986	0.008	151.888	12.2836	0.0065838	0.0133783	NA	8723	1	Stellate	Low	GO_BP
GO:1905037	autophagosome organization	1/1	127/18986	0.00787402	149.496	12.1859	0.00668914	0.0133783	NA	8723	1	Stellate	Low	GO_BP
GO:0046887	positive regulation of hormone secretion	1/1	147/18986	0.00680272	129.156	11.3206	0.00774255	0.0149856	NA	8723	1	Stellate	Low	GO_BP
GO:0098876	vesicle-mediated transport to the plasma membrane	1/1	157/18986	0.00636943	120.93	10.9513	0.00826925	0.0154293	NA	8723	1	Stellate	Low	GO_BP
GO:0050729	positive regulation of inflammatory response	1/1	162/18986	0.00617284	117.198	10.7795	0.0085326	0.0154293	NA	8723	1	Stellate	Low	GO_BP
GO:0010508	positive regulation of autophagy	1/1	166/18986	0.0060241	114.373	10.6477	0.00874328	0.0154293	NA	8723	1	Stellate	Low	GO_BP
GO:0017157	regulation of exocytosis	1/1	183/18986	0.00546448	103.749	10.1365	0.00963868	0.0165235	NA	8723	1	Stellate	Low	GO_BP
GO:0016241	regulation of macroautophagy	1/1	191/18986	0.0052356	99.4031	9.91984	0.01006	0.0167667	NA	8723	1	Stellate	Low	GO_BP
GO:0045055	regulated exocytosis	1/1	229/18986	0.00436681	82.9083	9.05032	0.0120615	0.0189613	NA	8723	1	Stellate	Low	GO_BP
GO:1902115	regulation of organelle assembly	1/1	234/18986	0.0042735	81.1368	8.95191	0.0123249	0.0189613	NA	8723	1	Stellate	Low	GO_BP
GO:0031331	positive regulation of cellular catabolic process	1/1	235/18986	0.00425532	80.7915	8.93261	0.0123775	0.0189613	NA	8723	1	Stellate	Low	GO_BP
GO:0007033	vacuole organization	1/1	240/18986	0.00416667	79.1083	8.83789	0.0126409	0.0189613	NA	8723	1	Stellate	Low	GO_BP
GO:0002274	myeloid leukocyte activation	1/1	247/18986	0.00404858	76.8664	8.71013	0.0130096	0.0190384	NA	8723	1	Stellate	Low	GO_BP
GO:0002703	regulation of leukocyte mediated immunity	1/1	258/18986	0.00387597	73.5891	8.51993	0.013589	0.0191818	NA	8723	1	Stellate	Low	GO_BP
GO:0046883	regulation of hormone secretion	1/1	261/18986	0.00383142	72.7433	8.47014	0.013747	0.0191818	NA	8723	1	Stellate	Low	GO_BP
GO:0002699	positive regulation of immune effector process	1/1	272/18986	0.00367647	69.8015	8.29467	0.0143263	0.0195359	NA	8723	1	Stellate	Low	GO_BP
GO:0016197	endosomal transport	1/1	294/18986	0.00340136	64.5782	7.9736	0.0154851	0.0203518	NA	8723	1	Stellate	Low	GO_BP
GO:1903532	positive regulation of secretion by cell	1/1	298/18986	0.0033557	63.7114	7.91905	0.0156958	0.0203518	NA	8723	1	Stellate	Low	GO_BP
GO:0002366	leukocyte activation involved in immune response	1/1	315/18986	0.0031746	60.273	7.6989	0.0165912	0.0203518	NA	8723	1	Stellate	Low	GO_BP
GO:0002263	cell activation involved in immune response	1/1	319/18986	0.0031348	59.5172	7.64966	0.0168019	0.0203518	NA	8723	1	Stellate	Low	GO_BP
GO:0046879	hormone secretion	1/1	319/18986	0.0031348	59.5172	7.64966	0.0168019	0.0203518	NA	8723	1	Stellate	Low	GO_BP
GO:0051047	positive regulation of secretion	1/1	322/18986	0.00310559	58.9627	7.61333	0.0169599	0.0203518	NA	8723	1	Stellate	Low	GO_BP
GO:0009914	hormone transport	1/1	330/18986	0.0030303	57.5333	7.51887	0.0173812	0.0204485	NA	8723	1	Stellate	Low	GO_BP
GO:0006887	exocytosis	1/1	360/18986	0.00277778	52.7389	7.19297	0.0189613	0.0218289	NA	8723	1	Stellate	Low	GO_BP
GO:0016236	macroautophagy	1/1	372/18986	0.00268817	51.0376	7.07373	0.0195934	0.0218289	NA	8723	1	Stellate	Low	GO_BP
GO:0010506	regulation of autophagy	1/1	373/18986	0.00268097	50.9008	7.06405	0.0196461	0.0218289	NA	8723	1	Stellate	Low	GO_BP
GO:0002697	regulation of immune effector process	1/1	410/18986	0.00243902	46.3073	6.73107	0.0215949	0.023558	NA	8723	1	Stellate	Low	GO_BP
GO:0050727	regulation of inflammatory response	1/1	438/18986	0.00228311	43.347	6.50746	0.0230696	0.0247175	NA	8723	1	Stellate	Low	GO_BP
GO:0031329	regulation of cellular catabolic process	1/1	472/18986	0.00211864	40.2246	6.26295	0.0248604	0.0259665	NA	8723	1	Stellate	Low	GO_BP
GO:0002443	leukocyte mediated immunity	1/1	485/18986	0.00206186	39.1464	6.17628	0.0255451	0.0259665	NA	8723	1	Stellate	Low	GO_BP
GO:0051656	establishment of organelle localization	1/1	488/18986	0.00204918	38.9057	6.15676	0.0257031	0.0259665	NA	8723	1	Stellate	Low	GO_BP
GO:0023061	signal release	1/1	493/18986	0.0020284	38.5112	6.12464	0.0259665	0.0259665	NA	8723	1	Stellate	Low	GO_BP
GO:0005868	cytoplasmic dynein complex	1/1	23/19960	0.0434783	867.826	29.4419	0.0011523	0.00541082	NA	8723	1	Stellate	Low	GO_CC
GO:0031201	SNARE complex	1/1	50/19960	0.02	399.2	19.9549	0.00250501	0.00541082	NA	8723	1	Stellate	Low	GO_CC
GO:0030286	dynein complex	1/1	54/19960	0.0185185	369.63	19.1997	0.00270541	0.00541082	NA	8723	1	Stellate	Low	GO_CC
GO:0005875	microtubule associated complex	1/1	157/19960	0.00636943	127.134	11.2309	0.00786573	0.0117986	NA	8723	1	Stellate	Low	GO_CC
GO:0031901	early endosome membrane	1/1	200/19960	0.005	99.8	9.93982	0.01002	0.012024	NA	8723	1	Stellate	Low	GO_CC
GO:0005769	early endosome	1/1	438/19960	0.00228311	45.5708	6.67613	0.0219439	0.0219439	NA	8723	1	Stellate	Low	GO_CC
GO:1990459	transferrin receptor binding	1/1	12/18737	0.0833333	1561.42	39.5021	0.000640444	0.00491007	NA	8723	1	Stellate	Low	GO_MF
GO:0005158	insulin receptor binding	1/1	23/18737	0.0434783	814.652	28.5246	0.00122752	0.00491007	NA	8723	1	Stellate	Low	GO_MF
GO:0005154	epidermal growth factor receptor binding	1/1	35/18737	0.0285714	535.343	23.1159	0.00186796	0.00498123	NA	8723	1	Stellate	Low	GO_MF
GO:0032266	phosphatidylinositol-3-phosphate binding	1/1	47/18737	0.0212766	398.66	19.9414	0.00250841	0.00501681	NA	8723	1	Stellate	Low	GO_MF
GO:0070851	growth factor receptor binding	1/1	138/18737	0.00724638	135.775	11.6093	0.00736511	0.0117842	NA	8723	1	Stellate	Low	GO_MF
GO:1901981	phosphatidylinositol phosphate binding	1/1	181/18737	0.00552486	103.519	10.1252	0.00966003	0.01288	NA	8723	1	Stellate	Low	GO_MF
GO:0035091	phosphatidylinositol binding	1/1	280/18737	0.00357143	66.9179	8.11898	0.0149437	0.0170785	NA	8723	1	Stellate	Low	GO_MF
GO:0005543	phospholipid binding	1/1	494/18737	0.00202429	37.9291	6.07694	0.0263649	0.0263649	NA	8723	1	Stellate	Low	GO_MF
hsa04144	Endocytosis	1/1	252/9434	0.00396825	37.4365	6.03627	0.0267119	0.0267119	NA	8723	1	Stellate	Low	KEGG

## Sheet: Table S8
Table S8. Expression levels of the nine key eGenes in pancreatic disease-related cell lines
Pancreatic disease	Cell line name	ZSWIM5	SNX4	ANP32E	STIL	IPP	RBMS1	IL1RN	SLC23A3	MLLT11
Non-cancerous pancreas	ABMT9430	0.637298	4.9042	7.16719	4.93552	3.74985	5.4975	0.141975	1.82632	4.90679
Pancreatic neuroendocrine tumor	QGP1	3.11605	4.50683	6.24214	4.89874	4.22698	3.74769	-0.00786947	0.785644	7.06838
Adenosquamous carcinoma of the pancreas	KP3	0.724412	4.29143	6.34096	3.57987	2.64183	4.67297	0.953808	0.884302	4.38589
Adenosquamous carcinoma of the pancreas	L33	2.85511	4.04587	6.2445	3.35069	3.46932	4.35723	1.04243	0.67162	1.11965
Pancreatic adenocarcinoma	PATU8988S	1.68036	4.60787	5.29108	2.93639	1.91092	3.87481	2.45711	1.04525	0.998234
Pancreatic adenocarcinoma	PATU8988T	0.709728	4.93007	7.02999	4.40676	2.45633	4.3817	-0.0372567	0.160295	1.12649
Pancreatic adenocarcinoma	PANC0213	0.753293	4.26484	4.9001	3.99315	3.51339	5.40327	4.52333	1.85228	2.70721
Pancreatic adenocarcinoma	PANC0203	0.0397087	3.55489	5.93403	3.64877	2.54552	4.35517	2.41506	1.61927	2.43088
Pancreatic adenocarcinoma	PANC1005	0.111662	4.60145	7.15608	3.37205	2.84553	4.52086	4.6528	1.41507	0.983262
Pancreatic adenocarcinoma	T3M4	0.212668	3.82142	5.43846	3.68103	3.25532	4.17682	4.39502	0.488337	0.588201
Pancreatic adenocarcinoma	PANC0504	0.277955	4.65387	4.48591	2.31669	3.17499	4.97553	7.11362	1.1345	0.622995
Pancreatic adenocarcinoma	HPAFII	1.19198	3.86128	5.84191	2.94548	2.25768	4.17993	1.98624	1.33184	0.921792
Pancreatic adenocarcinoma	CAPAN2	0.265583	3.44275	6.59041	3.59736	2.27601	5.1192	1.21164	1.09483	2.66504
Pancreatic adenocarcinoma	SU8686	0.694878	3.95937	5.054	1.90255	2.72113	5.46062	2.83558	1.45274	2.89953
Pancreatic adenocarcinoma	HUPT3	0.393902	4.24808	5.59693	3.8682	2.6274	5.15473	4.71866	0.372295	1.46037
Pancreatic adenocarcinoma	CFPAC1	0.265583	4.16149	5.12445	3.92462	2.70743	4.55107	1.83452	0.890625	4.2277
Pancreatic adenocarcinoma	PANC0327	0.00218986	4.12547	5.19327	3.6208	1.48289	4.36816	5.06693	0.958258	1.6815
Pancreatic adenocarcinoma	SW1990	-0.0234348	4.52228	5.36396	3.23511	1.50812	5.41045	2.27816	0.602888	1.52408
Pancreatic adenocarcinoma	PANC1	1.61555	4.67848	6.51404	4.61389	3.56675	5.22285	0.0209471	0.649104	3.39299
Pancreatic adenocarcinoma	HS766T	1.47539	3.90564	5.44486	4.14441	2.68897	5.05625	0.25784	0.29548	2.36523
Pancreatic adenocarcinoma	PK59	1.19707	3.08571	3.17583	2.11736	2.45903	3.88155	4.22546	2.55376	0.59803
Pancreatic adenocarcinoma	HUPT4	-0.0234348	4.1318	3.8565	2.92176	1.81559	4.58123	3.86528	0.390823	0.849396
Pancreatic adenocarcinoma	ASPC1	3.00489	3.07182	4.80693	2.94729	2.9489	5.12797	1.15956	1.49738	1.035
Pancreatic adenocarcinoma	PANC0403	0.168737	3.92105	6.54322	3.44414	2.41528	4.6592	3.30524	0.381592	2.84382
Pancreatic adenocarcinoma	DANG	0.168737	5.19367	4.98471	3.62325	2.16912	4.9616	0.976465	0.579162	3.51615
Pancreatic adenocarcinoma	KP4	0.602047	4.51797	6.03996	4.27007	3.79651	5.15161	0.0492148	0.97612	3.51747
Pancreatic adenocarcinoma	SNU213	0.365388	4.29071	4.89142	3.36638	2.83923	5.3452	3.90227	0.579162	1.94141
Pancreatic adenocarcinoma	HPAC	0.920633	3.6467	4.83921	3.21817	2.77035	5.55033	4.85434	1.76393	1.14681
Pancreatic adenocarcinoma	KP2	0.412571	4.17075	5.92044	3.73464	3.50795	4.7183	1.58814	0.265485	2.05764
Pancreatic adenocarcinoma	PK1	0.0519794	4.5479	4.91645	3.98026	2.26075	5.08521	4.31187	0.610704	4.41054
Pancreatic adenocarcinoma	PSN1	0.809208	4.41076	6.0542	3.67391	2.525	3.47102	0.0492148	0.792454	3.60745
Pancreatic adenocarcinoma	YAPC	0.365388	4.70718	5.4579	3.53022	2.29412	4.53906	0.144115	0.67162	2.57178
Pancreatic adenocarcinoma	CAPAN1	1.30441	3.76066	6.1356	3.99611	2.5708	4.20459	5.23509	0.98202	2.29343
Pancreatic adenocarcinoma	PANC0813	0.617984	4.21327	6.75365	4.26164	2.71201	5.9202	3.90227	0.871565	1.13329
Pancreatic adenocarcinoma	PK45H	0.410862	4.74925	6.25499	4.14126	3.20734	5.20144	0.154889	1.14397	2.608
Pancreatic adenocarcinoma	TCCPAN2	0.602047	4.44925	5.15741	2.70682	2.34432	5.26422	0.584113	0.399991	1.59009
Pancreatic adenocarcinoma	SNU410	0.100474	4.56443	5.61412	3.9975	3.05841	4.89872	0.0890841	1.1345	0.839166
Pancreatic adenocarcinoma	BXPC3	0.179859	3.99936	4.35136	3.51595	2.35012	4.69582	6.46404	0.0929224	2.29036
Pancreatic adenocarcinoma	PATU8902	1.04633	3.79035	5.88305	3.56854	1.93006	3.93617	0.669479	0.399991	0.507085
Pancreatic adenocarcinoma	MIAPACA2	0.0881149	4.58912	5.91864	3.95418	2.53786	2.38805	0.00660878	0.751054	1.99881
Pancreatic adenocarcinoma	SUIT2	2.60189	4.46783	5.85668	4.5635	3.50931	5.20227	0.0906317	0.987895	3.50549
Pancreatic adenocarcinoma	SNU324	0.296333	3.93273	6.80027	3.24733	2.70972	4.01259	2.46537	1.62291	0.496621
Pancreatic adenocarcinoma	KCIMOH1	2.31817	4.78531	5.66923	3.70966	2.72412	6.253	3.46015	1.27129	0.420625
Pancreatic adenocarcinoma	JOPACA1	0.0834092	3.96848	4.236	2.80396	2.53848	4.50392	4.89187	1.55304	1.25124
Pancreatic adenocarcinoma	PACADD119	0.100474	5.49475	7.40381	4.68883	3.60499	5.84636	4.97812	1.1154	2.80825
Pancreatic adenocarcinoma	PACADD135	0.199506	3.20247	4.61973	2.59744	1.9052	3.75962	3.49419	1.42204	1.07977
Pancreatic adenocarcinoma	PACADD137	0.781141	5.09596	6.94965	3.49671	2.60175	2.97063	2.59653	0.70418	4.20341
Pancreatic adenocarcinoma	PACADD159	0.100474	2.60149	4.27329	2.1018	1.79246	3.17314	4.19916	2.25821	1.61105
Pancreatic adenocarcinoma	PACADD161	0.0487723	4.20158	6.30231	3.87426	3.14641	5.04904	5.2447	1.47722	2.32152
Pancreatic adenocarcinoma	PACADD165	0.150691	4.42932	6.07285	3.9596	3.3134	5.48451	0.0755403	0.425087	1.91239
Pancreatic adenocarcinoma	PACADD188	0.167114	3.96848	5.4972	3.18089	2.68815	4.86425	3.17628	0.985668	3.92584
Pancreatic adenocarcinoma	9505BIK	0.262544	3.85028	4.60194	2.48679	2.23824	4.40529	4.15447	0.889643	1.83426
Pancreatic adenocarcinoma	PK8	0.262544	4.62554	5.4479	3.66587	2.10888	4.88235	3.62048	0.159648	1.59303
Pancreatic adenocarcinoma	MAPACHS77	1.61613	5.14389	5.88586	4.09496	3.35824	5.0518	4.42299	0.787834	1.59303
Pancreatic adenocarcinoma	CCLFPANC0019T	2.52949	4.46908	5.37411	3.15668	3.23038	4.33867	1.42176	1.17207	1.52335

## Sheet: Table S9
Table S9. An overview of the experimental research on pancreatic cell type cis-eQTLs
Gene	Full Name	Function	Research status	Reference	Literature conclusions
SNX4	Sorting Nexin 4	Involved in intracellular vesicle trafficking and membrane transport	Experimental research available	Y. Chen, L. Huang, X. Qi, C. Chen, Insulin Receptor Trafficking: Consequences for Insulin Sensitivity and Diabetes. Int J Mol Sci 20, (2019).	By using methods like co-immunoprecipitation to show the interaction between SNX4 and the insulin receptor (INSR) and analyzing its role in insulin receptor trafficking, it is found that SNX4 may influence the development of diabetes by affecting insulin receptor trafficking which is related to insulin sensitivity and can lead to insulin resistance and diabetes when abnormal.
STIL	SCL/TAL1 Interrupting Locus	Key regulator of centriole duplication and cell cycle control	No research	No literature	No conclusion
IL1RN	Interleukin 1 Receptor Antagonist	Natural inhibitor of IL-1 that regulates inflammatory responses	Experimental research available	Margaryan, E. Kriegova, R. Fillerova, V. Smotkova Kraiczova, G. Manukyan, Hypomethylation of IL1RN and NFKB1 genes is linked to the dysbalance in IL1beta/IL-1Ra axis in female patients with type 2 diabetes mellitus. PLoS One 15, e0233737 (2020).	By detecting the DNA methylation levels of IL1RN gene in female patients with type 2 diabetes mellitus and healthy controls, measuring the plasma levels of IL-1β and IL-1Ra, and conducting cell experiments with macrophages and THP-1 cells under different glucose conditions, it is found that the hypomethylation of IL1RN gene is associated with the dysbalance of the IL1β/IL-1Ra axis in female patie…
ANP32E	Acidic Nuclear Phosphoprotein 32 Family Member E	Histone chaperone participating in chromatin remodeling	No research	No literature	No conclusion
RBMS1	RNA Binding Motif Single Stranded Interacting Protein 1	RNA-binding protein regulating mRNA stability and splicing	No research	No literature	No conclusion
ZSWIM5	Zinc Finger SWIM-Type Containing 5	Zinc finger domain-containing protein (function not fully characterized)	No research	No literature	No conclusion
IPP	Intracisternal A Particle Promoter	Endoplasmic reticulum-associated protein implicated in glucose metabolism	No research	No literature	No conclusion
MLLT11	Mixed Lineage Leukemia Translocated To 11	Transcriptional regulator (also known as AF1q)	No research	No literature	No conclusion
SLC23A3	Solute Carrier Family 23 Member 3	Vitamin C transporter (also called SVCT3)	No research	No literature	No conclusion
